# Supplementary material for: Root Pulling Force Across Drought in Maize Reveals Genotype by Environment Interactions and Candidate Genes
Source: Front Plant Sci. 2022 Apr 15;13:883209. doi: 10.3389/fpls.2022.883209 (PMC9051544; doi:10.3389/fpls.2022.883209)
Supplement: Supplementary file 2 [file Table_1.XLSX]

## Sheet: BLUPS_2018_2019_GWAS_Supp.csv
Genotype	GDDTA_2018_FI_BLUP	GDDTA_2018_LI_BLUP	GDDTA_2019_FI_BLUP	GDDTA_2019_LI_BLUP	RPF_2018_Earlyflowering_FI_BLUP	RPF_2018_Earlyflowering_LI_BLUP	RPF_2018_Postflowering_FI_BLUP	RPF_2018_Postflowering_LI_BLUP	RPF_2019_Preflowering_FI_BLUP	RPF_2019_Preflowering_LI_BLUP	RPF_2019_Midflowering_FI_BLUP	RPF_2019_Midflowering_LI_BLUP	Area_2018_Postflowering_FI_BLUP	Width_2018_Postflowering_FI_BLUP	Depth_2018_Postflowering_FI_BLUP	Area_2018_Postflowering_LI_BLUP	Width_2018_Postflowering_LI_BLUP	Depth_2018_Postflowering_LI_BLUP	Area_2019_Midflowering_FI_BLUP	Width_2019_Midflowering_FI_BLUP	Depth_2019_Midflowering_FI_BLUP	Area_2019_Midflowering_LI_BLUP	Width_2019_Midflowering_LI_BLUP	Depth_2019_Midflowering_LI_BLUP	Root_Mass_2018_Postflowering_FI_BLUP	Shoot_Mass_2018_Postflowering_FI_BLUP	Root_Mass_2018_Postflowering_LI_BLUP	Shoot_Mass_2018_Postflowering_LI_BLUP	Root_Mass_2019_Midflowering_FI_BLUP	Shoot_Mass_2019_Midflowering_FI_BLUP	Root_Mass_2019_Midflowering_LI_BLUP	Shoot_Mass_2019_Midflowering_LI_BLUP
11430	-110.784	-127.693	-79.2154	-122.644	8.37466	-6.28675	8.58397	-11.1176	-10.4573	-2.7231	-6.72293	-6.47085	271.336	34.8812	-0.0816667	-79.1426	18.0694	-13.1779	-1253.15	-16.6327	-14.9559	-1261.82	30.0563	-24.9882	0.320625	-16.4536	-3.06606	-17.6848	-1.99748	-13.3907	-1.69124	-8.40446
207	-241.047	-157.209	-166.753	-229.533	11.015	2.69545	25.6728	-1.28417	-1.46382	4.64474	22.1643	-7.35087	1141.21	12.4212	35.0507	-1393.66	-29.8552	-18.9668	927.571	3.49728	22.8502	-1259.35	-28.717	-10.5221	-0.513345	3.39731	-1.83337	-12.0124	-0.675903	6.97543	-2.70667	-14.2754
29MIBZ2	-257.077	-276.475	-218.308	-275.539	16.0655	13.4194	15.1009	10.8822	23.4289	3.84897	11.3439	13.8094	4062.69	67.0745	42.6508	2092.09	28.2614	38.3889	-1361.39	-6.29945	-37.7936	2373.4	30.8668	21.0412	3.76733	42.0446	2.35778	17.9076	-2.06316	2.20065	-0.414081	19.9873
2FACC	-116.977	-139.607	-107.11	-122.644	27.0849	18.9679	12.382	22.1071	NA	2.86634	1.93515	-2.43581	1215.9	-0.188936	23.3593	1333.02	-2.40113	21.2152	258.22	-24.2569	22.1827	154.88	-12.6521	6.13223	11.232	57.9053	2.48105	2.94758	0.253855	2.94487	1.82157	5.64116
2MA22	-162.082	-189.443	NA	NA	24.1122	14.9122	28.6831	8.89061	NA	NA	NA	NA	-430.144	-24.7239	-7.11861	-408.73	-18.3294	17.7748	NA	NA	NA	NA	NA	NA	1.23064	-24.973	-0.31681	-4.58882	NA	NA	NA	NA
33-16	75.2404	225.49	48.6683	111.014	-16.7589	-8.12798	-19.363	-5.52359	-5.49159	4.6101	-15.0539	-13.7633	-2108.35	10.1936	-45.8626	1182.29	32.2221	5.78783	1099.7	41.4485	13.418	-2026.47	-16.2772	-29.4399	-0.343887	-48.6376	-2.55226	-10.3999	-0.721912	-9.14542	-3.88537	-17.1797
38-11	164.828	94.3733	95.5101	211.595	10.9563	-3.14781	33.6063	24.6039	-14.7276	2.48102	-9.25174	-1.19587	NA	NA	NA	3167.89	32.6523	23.2594	1135.08	14.4524	25.3861	1790.13	43.0647	4.61141	11.9285	14.9197	6.84221	20.1211	0.861512	5.25784	0.0125415	-9.14132
3IIH6	-174.502	-213.461	-166.753	-158.709	7.45602	13.6931	22.125	10.6887	1.55289	12.4819	32.5657	16.7517	1691.04	30.557	18.1704	382.5	11.8238	-7.4526	2467.94	44.6916	23.0337	1406.26	10.6477	16.2156	2.41005	-1.66882	-1.34029	2.49968	0.280935	16.7042	0.16569	14.8093
4226	-206.206	-139.607	-299.35	-284.746	23.4913	10.8275	42.9786	-0.456354	19.3911	1.94081	-6.94476	14.7762	7937.49	87.5618	40.7936	2308.23	2.54851	-1.77163	801.542	3.56815	3.64449	1715.2	35.3862	24.3076	6.15633	49.3573	0.711078	11.7644	1.20329	11.6436	5.15976	36.9155
4676A	-241.047	-212.133	-305.91	-360.986	18.0253	13.6931	NA	-12.5501	23.3767	14.5075	3.24356	-2.94019	NA	NA	NA	334.226	1.68372	9.72879	3526.17	24.5872	28.7772	787.607	23.4823	-7.17916	NA	NA	0.755283	-1.71061	1.75672	15.1875	7.39287	25.2842
4722	93.3149	48.7401	115.38	64.1486	0.437205	-6.23699	-0.130245	-2.46318	-10.5645	-2.6378	0.227759	-5.2099	1108.84	44.3672	15.1948	-1289.55	3.10719	1.21146	-36.6501	18.883	2.71253	-1078.47	7.44502	26.9737	2.5451	59.9932	-2.55226	-2.21404	-0.435666	13.2723	-2.51293	-12.2714
5707	-209.016	-181.258	-166.753	-215.133	14.8528	10.0106	16.3552	-2.67194	14.257	4.30714	18.3932	16.1422	535.239	35.9587	-3.87778	3470.42	25.8681	21.8947	2342.57	12.5771	19.2872	4951.38	53.5076	46.6831	0.755004	44.6501	3.34393	7.69536	3.03284	22.8468	11.4376	41.483
6F629	-153.616	-158.568	-166.753	-158.709	26.0289	16.8032	32.1952	16.0498	25.1286	5.97652	34.8333	29.9706	1207.89	-12.1389	11.7799	1349.08	4.60294	10.431	1976.59	47.3355	18.5065	1233.62	3.64932	2.91751	7.09675	45.6633	-0.354139	3.63564	7.28507	43.8876	6.20532	41.7527
764	-241.047	-253.785	-143.157	-158.709	8.40086	1.17768	-9.9851	0.371462	5.79469	0.979355	-0.437733	3.32253	-731.803	33.8898	22.1139	234.087	7.00703	23.6305	-1014.02	-16.0757	7.17595	1645.09	15.1604	25.9778	-1.30606	-17.8804	1.00182	2.05178	-0.449485	4.69927	1.33125	-8.43286
778	-252.095	-255.112	NA	NA	-7.8234	2.94427	-31.9738	-19.1449	NA	NA	NA	NA	-2688.4	6.21708	-16.4226	-216.644	9.83368	13.1583	NA	NA	NA	NA	NA	NA	0.320625	NA	NA	NA	NA	NA	NA	NA
779	-352.991	-374.03	-445.164	-477.433	-12.1697	-17.7576	-22.7431	-29.6808	-15.1928	-3.43358	-24.6583	-15.5077	-1842.13	-11.8934	-11.6065	-2865.14	-24.6856	-28.5809	-2631.8	-34.4965	4.69219	-1868.6	-39.7624	-7.90049	-7.64781	-29.4602	-4.9256	-16.3444	-3.31388	-15.3091	-3.62979	-4.05943
78004	-26.2994	-124.15	-143.157	-158.709	5.97056	9.72949	19.3655	NA	11.7431	-1.69734	2.7529	8.99681	6354.66	0.596796	27.2118	NA	NA	NA	701.108	3.75086	13.1494	1981.8	5.79604	6.52152	11.6945	86.6266	NA	NA	0.121032	-7.29694	5.79784	3.0261
78010	-98.2161	-114.958	-143.157	-140.677	-1.42548	6.90042	-11.0789	20.8347	0.200325	11.8067	-13.4127	-9.08037	-2750.11	-53.8075	-17.3059	-1403.28	-43.2268	-6.67897	NA	NA	NA	-1127.65	-20.3199	-14.4315	-3.68422	-46.3955	1.4949	-9.05623	NA	NA	-2.63991	-22.9314
78371A	-46.3785	-72.7059	-61.7333	78.9314	4.67634	12.9805	2.49596	9.18182	13.174	-2.9529	16.3603	4.83567	976.242	-9.11379	-26.1432	204.861	16.8051	-6.09744	-197.64	-7.53252	-22.5722	325.297	29.7463	-9.47152	NA	30.6064	1.4949	36.182	NA	-0.355434	-0.256126	2.86044
78551S	-205.16	-243.103	5.71132	-128.813	-7.52602	-3.30098	-3.53442	-17.7401	4.05973	1.55948	-9.44801	-0.166098	1595.25	3.44321	0.230479	-410.416	4.58259	-0.570795	-316.518	-2.2085	-8.06145	-161.122	11.2247	-9.83933	-4.0013	1.22611	-0.772259	20.349	-2.79122	-8.38244	-0.237316	-1.79462
792	-110.538	-127.693	-125.134	-76.7028	8.49201	3.20921	4.43391	5.46378	NA	8.64581	32.8122	1.48287	998.028	-7.56233	30.4717	648.435	34.6673	5.28584	2900.66	28.2048	40.3424	-474.907	20.2593	8.3529	3.62847	42.061	1.99664	17.9939	3.98634	15.2343	0.596379	3.81165
793	-217.58	-232.011	-148.73	-73.7399	2.16185	5.75967	-1.73957	2.00201	NA	13.6666	-2.36027	0.359298	3275.03	21.5012	24.5192	-447.33	-0.883602	10.7678	568.715	10.217	6.10372	-647.137	2.8487	1.15127	5.31371	-26.9732	1.50219	-9.65909	1.05325	-13.0719	-0.10612	-2.69628
807	-241.047	-253.785	-143.157	-118.343	0.275233	13.2786	-13.8227	-10.2396	4.12926	2.86634	-21.0926	-17.4352	64.8716	7.53245	-17.8082	-1017.75	-21.8865	3.2397	-2365.34	-34.9591	-31.5343	-1289.85	-27.3992	-11.8776	-1.14752	5.858	-1.7101	6.97872	-5.43806	-18.0326	-4.44906	-24.5559
A188	-252.095	-276.475	-351.892	-308.354	-7.17551	-3.50003	-37.3822	-14.9808	0.757964	-0.250478	-27.2792	-3.63371	-2685.61	15.8057	-0.622522	-1812.76	-24.305	0.537198	-1124	14.8245	-6.46434	70.5611	12.0725	5.05027	-6.60336	11.7533	-3.04671	2.79997	-2.09062	-3.83802	-1.46289	14.2082
A214N	153.552	284.901	NA	NA	-11.3328	-15.8412	15.0396	-0.857719	NA	NA	NA	NA	2146.3	67.6782	12.4617	1948.47	62.8211	18.0516	NA	NA	NA	NA	NA	NA	-4.79402	26.4582	2.72759	6.70997	NA	NA	NA	NA
A239	-72.7222	-51.9751	-125.134	-122.644	8.69781	8.16937	35.9581	-0.832634	7.79198	-5.24216	7.05521	11.0353	5174	72.3338	-29.5854	-234.927	21.0691	14.6558	531.873	5.25315	-25.9705	697.624	10.6165	-2.98806	-2.57441	-4.419	-2.35449	-13.4576	-1.34493	7.68088	-0.0572991	8.116
A441-5	2.3867	57.4939	48.6683	33.2129	12.9631	-1.21094	19.7093	45.6003	5.30785	12.1925	31.8017	22.7201	-79.3175	60.4436	14.4348	2614.47	66.8896	33.8455	5247.17	56.0872	29.9886	1141.73	32.4106	1.50713	NA	NA	NA	NA	NA	28.6015	3.53432	41.0688
A554	-230	-265.794	-223.148	-262.349	-31.2824	-13.6765	-52.0508	-38.0593	-8.05417	-4.10878	-24.8145	-10.2537	-3148.63	-16.0532	-16.3386	-3314.15	-51.8356	-9.03972	-2344.72	-27.1571	-8.38599	-1894.07	-20.9952	-11.9437	-10.2146	-45.8313	-6.11227	-22.1941	-3.97722	-10.8175	-3.68163	-1.53666
A556	-241.047	-265.794	-269.13	-197.1	2.8128	7.74639	-1.27668	-4.88196	3.80036	-1.48031	6.36507	4.2052	-2415.54	-49.7513	-9.9155	-1222.59	-42.6265	7.59617	190.951	-40.0692	9.8132	1150.94	-16.3208	16.2779	2.49898	-27.1442	0.878552	-6.10007	5.58339	5.81633	7.0852	5.4703
A6	398.13	500.325	291.256	373.219	-24.3446	-14.2421	-43.2127	-16.536	-11.9319	-8.73176	-37.4588	-7.87891	-5081.88	-54.148	-32.3919	-2537.8	-53.3549	-7.89841	-3956.48	-55.0453	-26.0583	-1884.81	-24.9481	-4.29486	-6.96448	-54.3623	-0.970484	-7.44378	-5.80679	-25.7181	0.818438	-20.1225
A619	-230	-212.133	-102.811	-220.708	-6.93255	-9.14812	-27.1722	-20.0982	5.67393	-0.982704	15.5587	-9.70729	-3442.46	-25.966	-31.7828	-3460.39	-50.0757	-29.4685	1826.35	3.03083	26.1375	-1726.39	-24.9539	-18.046	-2.631	12.4268	-1.95893	-12.9258	8.08792	5.07773	-3.21146	-7.8795
A632	-116.977	-6.97399	-125.134	-158.709	16.3613	-0.812834	32.3027	4.93699	2.24844	3.37078	-11.2335	-3.92793	45.2154	6.50902	-3.85168	976.783	3.48786	-4.26447	244.775	24.6411	5.12291	-260.535	-12.1884	5.31442	8.44615	56.9535	-0.0800348	3.86355	0.0644597	-3.706	0.254342	1.1565
A634	-110.538	-139.607	-102.811	-164.285	-13.9514	2.39687	-31.4874	-16.812	7.95454	5.87457	0.474237	-3.83866	-1070.64	22.552	32.2717	993.202	0.722059	8.89403	3910.5	61.4991	36.3179	2554.67	38.28	0.603621	2.65753	-11.6563	0.5133	1.73639	1.26996	1.67213	0.985822	-2.81365
A635	-122.86	-158.568	-79.2154	-182.317	-35.2508	2.12318	-44.611	-2.70543	-4.751	-0.696708	-29.3743	-6.95421	-4911.09	-45.6304	-24.6712	-915.276	-19.7563	-11.9493	-2216.72	-41.5269	-16.9619	-510.17	-17.9302	10.4061	-3.35325	-49.3111	-1.09375	-11.1166	-5.34527	-27.3214	-2.55995	-12.6288
A654	-313.607	-324.51	-351.892	-278.183	20.1709	11.9016	16.3851	-5.02188	-17.645	1.34107	-19.5228	-11.2625	3717.48	58.2702	32.2236	3981.6	82.7027	7.10901	-611.674	-3.96557	22.4505	-1523.02	5.23782	-17.2568	-2.41587	32.4075	0.414411	-1.53145	-5.82154	-26.3548	-4.90183	-18.9144
A659	-154.891	-140.239	-125.134	-140.677	-7.85911	-2.40489	-19.7337	13.9032	3.29439	0.931126	32.4918	1.05282	-1633.76	24.1854	6.74726	288.976	27.1513	20.4952	770.889	37.3367	36.9473	69.4553	-2.76432	-5.69846	0.320625	-8.10097	0.138938	9.93488	2.54524	26.8844	2.41666	19.7812
A661	-293.212	-276.475	-259.927	-275.539	10.9654	-8.27727	33.138	1.27453	0.979287	18.5105	24.4566	-1.51111	5429.07	9.01945	12.8186	685.019	8.77835	-0.721967	4403.71	67.8376	38.9305	585.209	-4.42344	21.1692	8.80457	58.8986	1.98797	8.41201	14.2863	57.7288	1.72082	10.2323
A679	-197.969	-201.452	-213.945	-158.709	27.6025	8.74074	28.6115	-5.62393	6.32191	1.46415	22.3463	-0.733526	-102.045	27.0127	0.981321	264.829	-4.16757	-1.15112	2834.4	18.1436	40.4323	1808.64	5.46038	45.2464	-4.31839	-0.221354	-0.277813	2.57206	2.3498	17.8769	4.1957	1.72448
A680	38.9606	72.1572	-102.811	-122.644	11.2584	11.788	10.8448	-8.90019	28.7032	5.48874	21.1045	21.5853	1299.3	-33.3616	3.55211	-1621.86	-39.1961	-5.11731	3716.02	37.4253	44.0194	2421.77	10.5708	23.4486	0.0172359	-5.08427	-1.83337	-18.9101	14.761	47.9695	12.1764	34.5478
A682	-205.16	-213.461	-213.945	-229.533	-16.327	-7.33178	-24.3695	-16.3103	-6.27606	0.665868	-14.487	-11.8719	-1155.55	-30.9216	-15.8646	-1684.06	-17.6656	-12.9504	-1306.9	6.34042	-0.329281	-1446.22	-12.4069	-15.5835	-5.71548	-14.6201	-3.04671	-9.96297	-2.08405	-3.39072	-3.35251	-6.71473
AB28A	271.347	426.983	263.083	276.748	NA	1.62555	38.1304	9.10115	-17.645	-8.93166	3.30898	-5.48834	NA	NA	NA	178.39	3.1289	-7.96108	-510.536	0.916535	-21.543	-970.056	-1.03426	-10.8323	NA	NA	3.08442	3.4837	7.45081	-0.775156	-2.76725	-16.7246
AQA3	-10.7851	-5.74152	-43.1685	-58.6703	5.20626	2.07342	5.59474	5.71464	-1.21597	4.31029	0.986551	0.401329	1663.9	61.9746	19.559	781.848	22.7171	3.05114	-820.573	1.87328	10.2258	22.9326	-3.39045	3.32698	0.980231	-16.7583	2.19442	-13.1537	0.97208	-4.25755	1.41185	1.15161
B10	147.833	197.996	48.6683	54.2084	-2.48005	24.3403	10.0837	-5.78606	-0.310871	-3.62022	37.726	3.3188	6748.95	54.1135	34.6446	-1954.5	-25.7314	-11.1062	3241.33	43.1682	25.4227	-377.903	-11.1332	-6.10973	9.8391	3.39731	-0.847215	-13.0874	7.10177	18.0455	3.74942	-4.11886
B103	-209.016	-316.23	-199.552	-297.936	35.5158	20.2618	36.639	25.8832	5.82857	28.6627	19.7949	15.4907	5116.77	32.8985	22.2256	4500.79	60.5398	46.4909	1868.34	25.0831	30.2104	4209.08	63.9207	-3.42991	12.1701	18.5867	4.27109	20.8808	0.731032	2.91553	3.94847	32.3693
B104	20.5919	24.5963	NA	NA	31.9139	0.77958	32.2658	18.8593	NA	NA	NA	NA	312.481	-24.1159	-0.414515	1072.14	-4.1696	12.6804	NA	NA	NA	NA	NA	NA	12.8572	44.4596	7.23776	17.4622	NA	NA	NA	NA
B105	2.3867	-12.8203	NA	NA	1.35505	-3.21664	-4.16675	-1.60042	NA	NA	NA	NA	1881.44	-6.442	10.6031	-300.408	2.13122	-19.1558	NA	NA	NA	NA	NA	NA	7.25529	1.31402	-0.107601	5.81417	NA	NA	NA	NA
B109	-41.3451	-72.7059	-43.1685	7.15171	25.516	17.2865	-2.42552	48.6105	0.341955	-5.0502	-0.807451	-6.76507	1069.13	5.16657	32.9198	6475.06	60.6204	55.0079	1651.3	23.0552	37.2521	-379.853	-0.319952	-5.63726	2.18398	-26.8609	7.92999	12.4481	-1.47405	-4.58612	0.831976	-8.80678
B14A	2.3867	-12.8203	48.6683	-2.78849	-12.6556	9.04022	-19.5103	0.471803	2.97811	-1.60088	-24.0997	0.0440601	1503.65	44.5967	5.94392	257.891	5.44118	-17.5776	-2254.07	-28.6782	-18.7928	516.195	-18.9817	29.6095	4.96378	-9.73075	0.0188544	19.0575	-3.36433	-22.9027	-0.135225	-10.7403
B164	-110.538	-127.693	-125.134	-94.7353	-5.50179	-16.3389	-19.4819	-27.4482	1.77777	-6.13439	-17.6173	-11.1784	-1126.71	-29.7714	-18.5867	-860.949	-42.6912	-3.26363	-2246.32	-60.5811	-5.25224	-1537.4	-27.0436	-19.1541	-2.41587	-22.6571	-4.0356	-21.2825	-0.828402	-3.0811	0.518417	-4.21562
B2	15.0029	-43.1582	NA	NA	-22.104	-1.81055	-14.4559	-8.73451	NA	NA	NA	NA	-731.474	-19.8035	2.39682	-830.263	-4.6032	12.8213	NA	NA	NA	NA	NA	NA	3.14697	-13.7276	-0.376702	-12.102	NA	NA	NA	NA
B37	-28.9904	-72.7059	NA	NA	10.4449	7.37317	16.4034	12.9643	NA	NA	NA	NA	4626.15	123.239	36.1931	1823.07	30.3995	6.67235	NA	NA	NA	NA	NA	NA	-0.143691	20.0128	-1.06893	3.33176	NA	NA	NA	NA
B46	-28.9904	-5.74152	48.6683	-12.7287	-20.1357	-16.2145	-20.5929	-22.1802	-11.7674	-0.79204	-11.8359	-7.39555	-2207.76	-22.0715	-0.413085	-3408.1	-43.0678	-35.2127	-238.602	-28.3778	6.74652	-392.734	-19.801	4.6971	-2.00096	NA	-4.43116	-11.0265	NA	7.78215	2.05501	7.11081
B57	-241.047	-265.794	2.74988	-12.7287	-1.96539	-1.45975	-19.6796	-4.54526	7.19056	5.18209	14.2277	8.26125	2187.03	-15.4853	26.5591	1320.79	6.21286	0.249183	1068.18	31.6287	26.1352	-675.927	-6.6507	4.27896	-2.99213	-9.5743	6.05109	5.07906	-0.491427	11.5166	-0.77331	-11.6277
B64	46.38	60.9385	69.6532	75.2039	-20.7812	-0.638664	-32.7389	-5.82461	-11.3071	1.53399	-19.6138	-4.64247	-480.388	9.48471	-28.0882	3450.36	43.5475	-3.44783	284.471	20.1355	-5.91933	608.532	39.9405	-1.19204	-3.83475	-13.9521	1.89775	2.42012	0.223686	-2.97549	-0.883016	-3.73284
B68	58.7347	-47.1084	58.6034	33.2129	-5.31282	-5.31638	-11.4186	4.83665	-3.32577	-1.91437	-16.5081	-9.09783	3353.13	67.129	8.33515	1029.45	3.31347	-0.0783535	-1251.18	18.1546	-17.6167	-21.2457	15.7151	-1.43859	7.25529	-2.24781	2.98553	5.38294	-1.0358	-13.9066	-2.07202	-4.50671
B73	2.3867	-126.271	33.67	-12.7287	3.75764	6.27838	26.2821	-6.18789	4.67742	3.70476	16.1503	7.16843	1741.89	-0.0171733	13.6382	-514.427	-19.307	9.58408	2962.33	-16.5494	50.8476	624.577	3.553	18.8762	4.96378	6.77081	-1.34029	-1.53145	2.49786	15.1187	-0.618826	3.11366
B73HTRHM	-41.3451	-72.7059	-143.157	-158.709	28.8598	6.90042	4.95351	23.8513	29.0707	18.751	6.9071	8.53294	NA	NA	NA	3042.58	29.2362	3.72056	2857.52	51.0849	33.2738	663.878	7.98528	8.08712	3.10652	51.7936	10.6	38.2779	-0.152978	6.22483	1.72256	20.4547
B75	-185.549	-253.785	-166.753	-158.709	6.32107	18.1468	43.9139	45.3244	17.3021	20.7773	18.2946	23.9131	769.809	31.4341	26.1082	4276.93	98.3872	40.1499	4997.44	20.9918	14.1518	2447.67	23.5062	32.9101	-0.608007	14.5123	0.755283	5.45584	7.98707	45.5162	8.28247	48.1643
B76	-98.2161	-115.779	12.6851	-128.813	10.0381	7.92056	12.9405	16.2505	1.47499	6.22001	4.52472	-2.00273	1804.18	12.4503	10.4218	3130.91	32.1954	28.1196	-184.104	-18.6824	1.26957	-1398.55	-33.9196	-12.4732	0.0884666	2.49263	1.4033	6.44652	-0.485705	-6.61639	-2.30569	13.6248
B77	32.9467	163.929	48.6683	155.777	22.4655	-2.45442	5.90301	9.15133	2.5944	3.53548	16.5239	15.6798	617.617	-7.52527	6.32825	-122.089	-7.24713	2.91232	-353.601	28.383	-23.236	3224.01	59.7709	41.1383	6.58889	-18.6946	-1.86004	-13.6095	3.37026	-0.44364	2.82907	8.33906
B79	15.5585	36.7946	2.74988	53.0933	4.0006	-7.38154	11.2663	-8.96028	6.64144	1.02758	6.67813	4.31028	-1270.77	-37.2867	3.53329	-1463.26	-27.9083	-4.07127	-758.07	-24.7468	-7.94496	636.539	1.22882	2.1236	1.38918	1.8051	-0.871148	-9.20327	-0.152978	15.0144	2.33877	4.7253
B84	20.5919	36.7946	-124.21	-58.6703	-1.58745	0.605409	-29.7841	-15.0309	-6.01178	8.06898	-2.03984	-11.2414	-2470.25	-24.0874	-15.5483	-1961.85	7.62635	0.873504	-1205.29	-39.6933	-1.45805	-1204.91	1.53497	4.79661	-0.825385	16.1311	-0.772259	-11.0265	0.695498	-0.0245587	-0.775549	-3.33999
B97	-42.1622	-43.1582	-107.11	-37.6748	1.64417	0.530765	27.3572	-3.04014	0.554399	0.0659464	-3.64195	2.86018	-1525.23	-40.1752	12.2447	-1935.96	-39.7674	-13.26	-1132.13	30.1243	-10.8919	-1437.24	-30.2657	1.88157	NA	29.7412	-3.1456	-3.80941	2.12813	1.16407	-2.1368	1.55882
BlackJewell85	182.413	315.207	NA	NA	-29.0688	-15.468	-39.785	-29.1922	NA	NA	NA	NA	-5143.96	-42.7602	-42.3294	-1071.84	7.61825	5.07014	NA	NA	NA	NA	NA	NA	-9.19785	NA	-1.95285	-1.20569	NA	NA	NA	NA
BO9	-97.3663	-103.044	-143.157	-140.677	18.7941	-0.539138	5.06521	6.87134	13.5135	10.1187	-3.88498	6.93726	-1407.38	-36.7279	-5.52736	-1769.71	-28.8404	-4.65599	-687.947	0.839323	1.02726	232.429	-3.66422	8.68221	10.7677	0.862843	-1.46204	5.27668	0.861512	-9.30263	7.35611	15.5973
C103	-130.149	-139.607	-19.7676	-94.7353	-6.12269	-1.31046	-16.9733	0.672486	-0.706368	-4.85953	-4.45533	-3.8859	-1405.21	-34.778	-33.8597	-663.622	-9.43672	-9.29401	-1176.56	-38.5894	-16.6325	-652.201	-41.3935	2.20465	2.97462	8.17395	-0.847215	2.76842	-2.09514	8.34776	-1.16512	10.4666
C123	-142.471	-145.928	-223.148	-228.323	22.6475	28.7961	77.4933	9.12624	18.7222	7.20087	11.8791	7.37859	2491.12	16.3129	7.06838	933.955	-19.9331	14.445	-513.866	-16.3103	-1.22886	2292.11	22.9707	27.5217	10.1091	75.6258	1.4949	11.6369	-0.789048	37.7483	1.46758	33.6993
C49A	-293.212	-296.353	-366.508	-308.354	-36.7355	-24.699	-67.2735	-52.6589	-6.01457	-7.02662	-34.1067	-19.8369	-8642.36	-99.6548	-64.7983	-4525.9	-60.5881	-33.71	-3613.04	-52.3387	-14.8305	-2243.19	-43.0827	-29.3602	-14.6684	-93.2011	-6.51759	-33.243	-6.92259	-25.1392	-3.09805	-17.8934
CH701-30	-149.759	-127.693	-190.349	-164.285	-7.14851	-13.4029	-17.7537	-7.45516	-9.15242	-0.491622	-17.6419	-18.1136	2469.93	115.554	-20.3053	2108.14	57.3782	-18.5655	524.66	34.9197	-18.449	-1151.23	20.7881	-30.7317	-5.15886	2.54878	-1.16782	16.1159	-3.46592	-2.64899	-1.10737	-11.8407
CH9	-66.8063	-114.958	-79.2154	-140.677	-14.3563	1.07816	-22.1068	2.3532	-10.2875	0.955241	-19.0222	-6.07155	-1757.46	20.6894	-11.5821	168.781	37.1492	8.24857	-2894.24	-17.883	-18.8082	-1820.23	-20.6376	-23.4028	NA	NA	NA	NA	-5.90987	-16.7079	-3.09728	-5.48411
CI187-2	-41.3451	-72.7059	-61.1919	-76.7028	18.9128	14.2365	7.18088	2.30303	NA	NA	11.5247	21.2524	-152.256	19.7999	17.3284	1408.77	31.1563	-0.444749	3210.41	53.517	-4.69457	1242.99	38.9676	5.62713	-6.06237	-34.2368	-1.66226	-12.47	1.58242	NA	1.06371	0.91317
CI21E	110.049	148.097	116.495	90.0186	9.3457	-1.16117	25.2496	-4.92154	-1.13312	1.5277	17.3089	15.7219	3546.11	25.7769	16.5703	-2174.59	-36.1059	-8.25276	4413.01	21.491	53.7794	1382.93	12.5083	15.5736	2.6422	42.1733	-3.43587	-3.50223	1.82313	11.6699	3.38655	13.4911
CI28A	97.4331	94.3733	116.495	64.1486	5.37737	-5.6896	5.81907	1.8515	-7.26971	-1.81791	6.88268	8.68157	-1508.12	-27.8897	-7.60418	325.176	-37.9529	14.9099	1579.45	27.5899	34.8701	775.368	11.1624	7.27732	-0.0377138	-2.68205	-2.05782	-17.332	0.567181	-4.10297	0.854365	4.3108
CI31A	182.413	190.38	163.337	173.809	-11.9537	-2.3306	-1.30207	-6.45175	NA	-4.16704	6.12205	-2.18899	-2161.13	-42.8128	-6.38075	-2145.49	-44.7859	-17.7258	-119.604	14.9515	-7.8333	-1262.14	-38.7511	-7.82768	-2.23311	-26.8435	-2.81952	-16.4914	-0.733619	2.24776	-2.17876	-15.996
CI3A	84.2613	90.8023	69.6532	122.069	-10.6579	-9.14812	-17.5826	-8.4084	9.44645	0.351942	-4.97294	6.28576	2035.46	50.8636	-18.8203	-303.092	11.8429	24.6648	-1481.57	-16.962	-17.6683	663.179	21.1231	4.85125	-0.830432	23.0828	-2.75004	-8.67148	-2.14524	-4.40012	0.200608	-7.11684
CI66	215.784	206.497	NA	NA	-6.0417	-0.116153	-6.99911	0.341726	NA	NA	NA	NA	496.173	-39.4643	23.7962	-2310.34	-9.61911	-1.09991	NA	NA	NA	NA	NA	NA	-0.608007	-32.344	-3.18933	-22.2246	NA	NA	NA	NA
CI7GOODMAN-BUCKLER	144.76	148.002	163.337	185.725	-17.7847	-6.73462	0.156804	13.5663	-15.6635	-6.71313	-0.943351	-7.39555	2529.12	11.8743	7.23588	4439.85	118.732	14.5822	1099.16	37.3875	-10.7693	982.833	54.7494	9.69571	2.34044	2.96307	1.30441	23.6157	1.77393	-4.16954	-1.6017	-9.57829
CI90C	206.991	376.705	152.287	166.832	-1.05521	4.60037	-13.4534	11.3588	NA	3.52967	-11.825	10.6781	-168.744	-14.026	-18.8843	-897.506	-35.4321	-12.7993	-2938.55	-46.8085	-31.5555	-765.628	-26.4788	-2.76872	1.46173	-46.0558	-1.46448	-21.3584	-1.00437	-12.0802	-1.33847	-0.123815
CI91BGOODMAN-BUCKLER	71.9065	-12.8203	135.378	43.1531	7.49455	-4.89339	-11.0764	-3.291	1.77215	-4.2602	5.20527	2.3558	-3137.46	-5.77535	-42.1968	1992.07	27.1886	0.652603	207.98	20.15	-14.3752	613.48	2.80772	0.664621	-4.09038	-42.9376	-1.76115	-4.18926	-2.72998	-8.18994	-1.67782	-8.12047
CM105	-281.216	-296.353	-338.708	-347.796	-5.25883	-11.2879	-23.0566	-14.9808	11.0083	3.05319	-13.4387	-2.64597	-937.891	21.1505	-19.4882	-891.256	-33.3738	4.32591	113.035	-23.5968	22.2156	-659.484	-15.6192	2.90249	-5.15886	-33.0347	-1.76115	-7.00014	-2.50098	-9.6733	-2.05172	-7.82702
CM174	-352.991	-374.03	-338.708	-301.791	-2.26234	-9.81992	-22.7927	-14.3035	2.79757	-1.84203	-7.14195	-13.9945	-2281.11	-41.9441	-7.61741	-2742.31	-41.0776	-24.1616	-1279.12	-39.1526	-9.93262	-1807.94	-27.0735	-16.4531	-6.24223	-30.2284	-2.84893	-13.6855	-3.50935	-3.95326	-3.8294	-9.50095
CM37	-374.334	-413.627	-392.906	-423.176	-11.8727	-2.30572	-38.9652	-31.4367	-4.44564	-3.1442	-27.0081	-15.0453	-4709.48	-19.4051	-15.1206	-2161.74	-33.8187	-11.2106	-3081.64	-31.8441	-39.0994	-1454.97	-36.7159	-10.3363	-9.61272	-46.168	-4.13449	-19.1553	-5.94935	-8.8891	-3.94358	-9.82028
CM7	-415.288	-413.627	-407.49	-464.211	-7.55344	0.132662	-49.7556	-25.3661	-8.83864	-7.67771	-28.7581	-16.4534	-7466.55	-71.3616	-57.6248	-2662.91	-28.2677	-9.69692	-2651.02	-27.0351	-35.7967	-2460.81	-47.889	-41.6364	NA	NA	NA	NA	-5.47951	-9.56052	-3.73313	-1.89165
CML10	381.526	341.11	306.346	295.959	-20.4573	-11.7109	3.98541	-9.36164	-10.0938	-9.72743	-8.62082	-13.4901	3095.2	13.5892	29.2486	-1431.8	-11.3385	-19.7294	-494.709	-18.7648	-11.0013	-376.411	-11.4921	-2.40026	6.62112	83.8183	1.00775	14.8792	-2.12353	-5.37549	-1.97683	-8.39973
CML103	229.086	144.367	189.194	208.122	19.0237	7.72151	63.2667	17.8308	17.0111	7.03207	9.75289	1.22095	541.112	9.52727	-13.0933	959.785	33.7047	-7.01877	1599.08	-17.8263	47.163	-1199.87	-28.2421	-8.11168	0.378359	61.8172	3.18331	7.96592	2.43805	1.23741	4.32949	1.68898
CML108	271.347	188.863	130.729	192.702	-18.4056	-13.2536	NA	-7.76169	-7.34144	-7.21954	-9.08913	-2.70901	NA	NA	NA	-1366.48	-33.9119	-9.8809	-2079.52	-7.6526	0.700963	-842.07	-23.6658	-0.00544834	NA	NA	-1.09375	-15.7748	-2.46249	-16.252	0.564647	6.70139
CML11	421.565	475.376	-81.777	403.783	-24.6146	-8.87443	8.94531	-17.7738	-20.6317	-9.30835	-38.5274	-19.3956	2903.29	-19.6082	43.8617	NA	NA	NA	-2672.06	-37.5804	-28.9599	-1570.92	-27.1487	-15.5914	11.8139	61.4804	-0.644017	-2.07876	-3.85212	-16.8797	-2.20172	-18.0719
CML14	508.506	527.123	481.772	477.664	-13.5167	11.9537	13.3512	12.7134	1.22399	-1.99958	-18.0856	0.989773	3623.41	54.2945	16.4232	922.974	-1.41219	2.92069	-2495.96	-21.9655	-40.7003	564.97	-0.392698	4.36276	NA	39.1497	1.99664	-0.187742	-3.68505	-20.4393	2.04322	-4.23047
CML154Q	153.552	156.503	189.194	211.595	-6.56489	-6.18723	-16.9969	-10.5156	-6.06659	-3.652	-7.88138	3.74285	-1807.37	-27.2307	-12.5958	-1803.93	-39.5805	-13.6229	-3035.15	-45.3782	-1.83013	378.143	-1.25356	22.8575	2.17789	17.7718	-3.24449	6.7504	-3.78178	-10.3771	0.753615	7.57939
CML157Q	268.046	352.213	NA	211.763	-0.831581	0.605409	16.7136	10.9324	0.200325	0.583987	-32.5087	9.76558	1652.58	12.3623	-23.8478	1231.58	-1.15683	4.56004	-3391.59	-52.1822	-20.4931	1018.49	-2.79114	28.9686	3.13316	25.833	1.61817	0.0810002	-5.65429	-34.3288	4.70655	15.211
CML158Q	381.526	352.213	NA	NA	9.04875	-10.8649	26.2258	-5.97513	NA	NA	NA	NA	-2080.51	-53.7371	3.01157	-2328.54	-47.7658	18.6159	NA	NA	NA	NA	NA	NA	NA	10.7431	-1.76115	6.06667	NA	NA	NA	NA
CML218	346.848	344.067	361.69	370.574	2.02994	-1.72611	23.825	1.3247	-10.4337	-0.732766	-5.78081	5.52919	1717.48	-16.889	31.331	-199.788	-1.62843	-11.9331	-1116.84	-14.4705	-23.6272	-223.434	-31.1293	-4.13001	13.2584	15.9903	-0.970037	1.28057	-2.94201	-8.76704	1.50812	-4.01966
CML220	122.666	89.7594	116.495	64.1486	-6.12269	-11.2879	-5.19567	-3.24082	-8.89937	-5.36273	-7.43772	-2.43581	-1415.46	70.6742	5.10535	1670.56	82.4953	17.8818	-163.653	3.70554	24.9416	-759.056	-9.3987	12.2964	-6.24223	6.58173	-0.970037	12.0683	-4.16476	-14.2015	-0.531657	-8.04692
CML228	407.543	413.395	359.047	466.504	-10.253	-0.32471	22.242	9.60286	-5.79251	-5.12158	-18.2088	-4.99974	-1665.05	-19.655	-22.2049	-2285.11	-28.8576	-31.0801	-3366.08	-43.311	-41.1406	-2333.18	-43.2722	-19.9837	-2.99213	49.1328	-2.55226	9.10547	-5.12417	-6.06769	-2.2061	-10.3256
CML238	396.038	500.325	NA	NA	-16.7589	-10.3922	-28.3067	-8.20772	NA	NA	NA	NA	-5208.9	-56.8395	-26.2696	-2586.02	-14.6706	-17.8152	NA	NA	NA	NA	NA	NA	-8.52935	-18.7789	-3.24449	-3.65747	NA	NA	NA	NA
CML247	454.413	441.868	429.549	454.238	-30.7425	1.74996	-3.00593	-4.69577	-16.2649	-6.76136	-19.4905	-13.311	-3125.97	-61.9144	-12.0998	-2446.69	-17.2679	-18.8775	-2383.06	-15.7387	-23.7304	-2392.29	-2.66381	-27.1094	4.35072	39.4793	3.0974	16.6534	-3.54686	-8.90498	-3.19355	-13.1258
CML258	341.259	402.144	495.194	534.746	-19.2155	-5.36963	2.69267	-10.9763	2.04151	-1.20514	-19.8602	-11.1558	-38.5181	-10.0725	-13.8325	-800.65	-17.7264	-5.85064	-1529.79	-16.0498	-12.1602	-41.8763	6.89153	22.7481	1.70248	-14.1766	-4.17548	-12.9978	-3.33481	-16.7919	-1.87297	-9.43895
CML277	587.473	515.683	512.501	138.958	-23.3158	-17.0289	-26.8029	-22.0799	-15.9884	-8.48214	-31.913	-15.949	-4378.98	-49.1684	-21.0019	-4306.58	-65.3997	-11.4026	-5562.43	-70.9237	-44.0105	-3444.4	-68.8893	-21.9511	-8.28198	-51.0274	-6.01338	-27.436	-8.07152	-28.5916	-5.96754	-18.8647
CML287	562.762	515.683	500.241	528.056	-13.6004	-14	-6.83143	-18.2168	-10.953	-6.82972	-16.9025	-11.5777	-3411.45	-21.1151	-23.9849	-2916.13	-31.7763	-14.7307	-4028.32	-14.5559	-48.8123	-2936.24	-12.4101	-31.3997	-9.39179	-36.987	-4.82671	-1.68225	-6.69359	-13.5346	-5.38767	-18.8411
CML311	290.239	339.636	359.047	373.219	-10.8739	-16.4989	4.19647	-9.56233	-9.52003	-11.1261	-11.6141	-2.64597	-3617.3	-55.9441	-9.8486	-2698.85	-16.5118	-19.3421	-2136.32	-8.02634	-20.7311	-2248.4	-39.2972	-17.4185	-5.39961	-25.4017	-4.54529	-8.33959	-4.14244	-17.5814	-3.28087	-11.1844
CML314	189.766	143.641	261.574	211.595	-2.5713	7.27364	-5.29044	26.8365	1.72547	2.54679	12.527	-0.775558	3803.96	36.2265	8.64746	-1777.82	-38.0959	-13.2385	-341.251	-21.503	-5.00144	1243.81	-7.08164	9.95954	13.7858	28.3654	7.03998	26.5026	4.09095	20.5059	3.12684	13.058
CML321	363.452	578.593	456.552	457.505	11.4783	6.35303	NA	NA	-0.601772	6.62212	24.2762	8.95478	NA	NA	NA	NA	NA	NA	300.296	-23.7252	-0.677763	1692.73	25.2188	10.8243	NA	NA	NA	NA	8.6545	5.28896	1.13647	-8.2175
CML322	139.04	213.544	201.103	199.138	12.7471	6.70137	14.512	16.1467	-5.00456	-4.59107	-1.67013	6.11764	2869.73	0.147122	24.8522	459.195	-5.69717	14.2036	112.699	-9.16411	11.2853	95.6872	-15.479	1.40557	-1.30688	-9.77463	-0.847215	-1.88978	0.742877	9.12352	0.373003	4.84599
CML323	229.086	218.569	252.849	211.595	-7.95838	-6.52893	6.68496	4.66105	-4.36728	-8.18411	5.00944	0.0992735	-84.9884	10.1008	-11.2219	-2983.45	-40.3034	-25.3987	534.042	-33.8382	13.2289	-644.934	-33.3427	-2.41291	-2.92959	-14.4164	-4.72782	-7.45596	2.26095	11.0833	-3.08161	4.26855
CML328	173.621	82.175	NA	NA	-7.89609	5.5817	NA	5.01225	NA	NA	NA	NA	NA	NA	NA	3923.22	1.26899	36.4495	NA	NA	NA	NA	NA	NA	NA	NA	7.43554	12.9806	NA	NA	NA	NA
CML331	385.122	546.438	348.571	343.749	0.386923	-6.90879	NA	21.0356	-3.32577	-8.40114	14.4304	3.95301	NA	NA	NA	501.329	13.9111	1.33718	665.192	12.1973	27.0201	958.817	14.5784	17.9035	NA	NA	2.23451	22.7449	-1.02764	-12.0221	-0.253887	3.44735
CML332	398.13	269.126	276.668	361.845	8.58983	7.02483	42.5163	39.0279	7.41824	-0.274593	45.777	18.6851	4691.13	61.3137	12.9613	2381.86	86.38	22.0545	3882.24	70.387	31.153	2240.04	70.6017	13.9737	9.4749	23.6618	1.69997	18.2978	7.9918	18.4499	4.0515	9.09163
CML333	290.239	415.451	276.668	297.711	-1.8844	4.26298	41.262	24.7293	1.47499	1.01926	23.0005	6.64303	5652.56	68.9184	27.4675	1390.78	56.6335	-3.91539	4360.63	70.6371	14.9682	1104.97	38.5684	29.1322	15.4996	71.351	0.5133	16.4745	0.566233	16.851	4.44465	15.1277
CML341	359.595	331.008	NA	NA	13.26	-3.77973	21.2395	5.18784	NA	NA	NA	NA	2447.64	32.0485	15.9576	2381.12	26.9618	8.79943	NA	NA	NA	NA	NA	NA	6.03596	130.402	-1.36559	8.77033	NA	NA	NA	NA
CML38	105.67	27.0612	NA	NA	22.6005	7.64686	92.5315	8.12283	NA	NA	NA	NA	4664.29	7.38445	23.5116	-576.822	-21.9904	-5.41136	NA	NA	NA	NA	NA	NA	NA	NA	-0.178924	3.02788	NA	NA	NA	NA
CML52	490.856	524.767	459.896	497.28	-6.12269	-7.63035	32.4102	-0.556695	10.9996	-6.97839	-19.8602	7.31554	-3447.63	-60.975	-37.6687	-2853.79	-8.0942	-33.4575	-4322.58	-63.4124	-44.493	-2101.77	-35.3788	-17.4596	0.755004	40.4524	-2.84893	-2.36598	-5.21892	-4.87658	-2.17486	10.0984
CML69	385.122	327.082	287.145	324.537	-26.6662	-0.340086	-28.6921	-5.47342	-12.4472	-7.77417	-22.4483	-0.355241	-5488.31	-54.79	-27.499	-1142.6	-5.20602	-10.2007	-1117.35	-16.1392	-27.4064	632.381	25.4377	-4.89712	-5.4282	60.8617	5.0622	27.2623	-0.24023	-5.71574	2.43109	13.3065
CML91	290.239	272.292	257.785	252.917	21.0483	13.0974	29.6965	36.1682	NA	NA	NA	12.8443	795.337	-42.7013	36.2996	1166.5	-11.4939	17.4229	NA	NA	NA	-480.239	-8.69664	10.0836	-0.143691	-1.37811	-0.477408	-7.89168	NA	NA	0.991591	-3.83629
CML92	20.5919	190.38	95.5101	156.382	8.18923	8.69188	2.45038	8.6747	9.06273	15.2237	23.5693	8.05109	-1063.21	-22.77	-42.0387	1575.93	3.57426	-8.1352	82.3361	4.83107	-13.9528	2334.94	18.8569	13.4208	-0.671888	34.8073	0.414411	24.6033	NA	15.7391	2.51338	23.4449
CMV3	-395.677	-454.899	NA	NA	-12.9525	-15.2938	-52.8821	-29.154	NA	NA	NA	NA	-5298.91	-45.7752	-31.5975	-2656.4	-30.3766	-38.2108	NA	NA	NA	NA	NA	NA	-12.087	-70.1339	-4.53005	-29.8671	NA	NA	NA	NA
CO106	-372.602	-345.146	-407.49	-436.398	4.35154	-10.4171	-18.3869	-23.2589	-7.74039	-5.38684	-23.2123	-6.95176	-4342.82	4.49315	-1.32837	-2512.62	-28.7995	-22.2828	-3084.05	-50.9516	-10.5031	-1864.41	-3.44354	-26.9222	-11.4183	-39.5452	-4.13449	2.19221	-5.99618	-7.80031	-4.06539	-3.73133
CO125	-241.047	-285.671	NA	NA	-13.0605	-23.1564	-23.2412	-18.8188	NA	NA	NA	NA	-4088.06	-47.1358	-11.9565	-3435.51	-26.2031	-22.9583	NA	NA	NA	NA	NA	NA	-9.2516	-61.6586	-3.73893	-15.6607	NA	NA	NA	NA
CO255	-352.991	-335.191	-379.691	-382.173	-20.2143	-13.7497	-60.1766	-35.5006	18.1164	-5.33861	-18.6525	-22.4219	-6109.93	-87.9552	-24.9311	-4036.82	-57.2613	-38.4741	-3220.75	-59.318	-42.5603	-2769.62	-61.2703	-33.2789	-10.9368	-57.9544	-5.02449	-24.0934	-1.72673	-9.91891	-4.27598	-12.8797
CQ702RC	-23.1399	-72.7059	NA	NA	2.2459	-7.25713	-9.23252	2.87999	-24.1953	-13.7254	4.42749	-19.4914	-1581.94	-4.01089	-23.3933	2211.06	16.3998	-4.03385	-1434.8	-4.21548	-4.58022	NA	NA	NA	-5.4282	-24.394	0.612189	4.39534	1.27905	4.95891	NA	-21.9175
CR14	-272.653	-254.701	-338.708	-367.549	16.8234	4.76061	10.2117	6.31668	1.82697	8.04487	-5.63843	-4.6845	976.242	10.516	14.9569	2596.3	21.0662	37.7451	203.77	5.51899	16.0382	-739.964	0.892755	-1.9338	NA	NA	NA	NA	3.40263	19.2969	1.12527	45.5538
CR1HT	-252.095	-265.794	-236.331	-262.349	-7.7112	-11.0336	-24.0332	-20.5196	-4.86293	-9.60686	-18.9729	-13.2379	-2934.39	-28.9725	-18.3172	-182.516	-3.64164	-4.33221	-1505.7	-41.9091	-9.84204	-1965.13	-10.5271	-35.3885	-9.55033	-36.8422	-3.18933	-9.95204	-4.40362	-15.0317	-4.38464	-10.932
CS405	-209.016	-253.785	-199.552	-215.133	13.233	2.7701	25.5926	9.30184	18.2776	9.2747	11.4179	11.3926	6879.15	28.2079	30.5041	1438.7	42.7865	3.93582	4882.35	22.0594	56.8425	1175.05	9.49154	-8.36453	1.07209	9.62141	2.39219	8.04189	2.60841	11.5584	1.74992	9.8726
CS608	-97.3663	-146.654	-125.134	-122.644	14.9192	3.81512	-2.31596	-0.356013	1.22399	-5.81285	4.47611	-10.0225	-2889.18	-71.7321	15.0872	-687.872	-35.2111	25.7526	225.762	22.4811	8.4041	-1188.26	1.14603	-6.94253	1.23064	-2.24781	1.89775	-0.618674	0.0329572	-4.62767	0.290164	-6.79046
DE1	20.5919	14.9577	212.811	57.9127	22.4655	10.2345	42.7313	45.7006	-16.5119	-4.63283	15.6327	18.9109	2637.7	99.2756	-21.6448	8010.65	113.057	37.4672	725.857	46.1492	13.4094	2602.91	31.8583	10.978	2.97462	29.1622	9.01431	28.1198	-1.9328	-2.60816	4.8139	24.3138
DE2	-41.3451	-43.1582	171.17	54.2084	20.3868	4.77668	-23.7824	3.08068	-13.1927	-4.49461	-15.3743	-1.19587	-2874.12	-8.60303	-39.3116	-1049.82	-3.04864	-13.3244	-1201.67	17.9876	-12.1618	-195.927	42.8291	-18.0897	-3.68422	-36.1185	-2.84893	-5.1009	-1.33018	-21.0359	-2.94056	-14.089
DE811	96.8775	48.993	89.5235	54.2084	10.0746	2.7701	9.07722	3.50713	-4.22559	0.95571	17.3087	8.09313	3407.36	40.2658	15.4823	1546.24	22.431	0.895704	1838.01	58.9033	18.0869	1840.63	28.0391	7.51306	3.86922	-29.2182	0.632014	14.4234	9.35591	3.4709	5.77545	10.1187
DJ7	-15.8185	12.1136	NA	NA	26.4193	20.4331	14.4856	24.6791	NA	NA	NA	NA	1821.42	-33.0363	54.4315	2155.95	15.1325	14.4059	NA	NA	NA	NA	NA	NA	7.11933	35.9995	3.08442	23.0079	NA	NA	NA	NA
E2558W	46.38	20.6145	126.43	182.634	-16.084	1.07816	11.5044	16.4261	-4.05341	-0.298707	6.14324	6.8044	368.754	14.3828	1.40455	1184.3	0.908252	10.8193	682.176	15.4278	0.834239	912.795	9.88457	4.44697	10.0083	76.4098	3.2822	25.515	-0.824566	13.9936	-0.661396	16.6251
E8501	-66.839	-72.7059	-107.11	-140.677	4.5945	-0.389849	37.6758	-2.13707	2.64343	-0.537822	3.99589	13.4732	4012.23	48.5109	4.68238	2970.09	18.2016	-0.312832	578.242	13.2607	26.8673	835.659	25.3717	13.9389	3.0266	-8.33954	0.216633	-0.162855	-1.31296	-7.05637	1.22378	-4.12569
EP1	-333.381	-335.191	NA	NA	-39.4351	-32.2132	-64.2659	-44.2302	NA	NA	NA	NA	-7204.15	-79.1041	-29.7547	-3241.03	-40.2214	-25.36	NA	NA	NA	NA	NA	NA	-12.0202	-14.5133	-4.66856	-11.8332	NA	NA	NA	NA
F118	57.4079	-90.4978	58.6034	129.907	7.78792	-0.763071	13.9183	-5.57376	3.63591	NA	2.65477	2.52393	1438.27	10.7072	22.7789	-1603.83	-11.3057	0.639026	-1069.62	16.5402	-3.88758	199.371	6.61202	13.9113	4.24296	-11.3668	-1.56337	-8.3676	-1.36461	-4.88538	-0.67256	-1.49643
F2834T	-41.3451	-18.2243	-43.1685	54.2084	-8.06636	3.31749	19.9468	-6.82803	3.10373	-2.68603	10.432	-1.78432	1321.67	-3.66785	-7.54091	520.186	20.7016	1.40154	1571.37	24.8251	1.35605	33.4993	13.0202	-11.3732	6.77966	95.7169	-0.354139	6.7504	8.80908	37.1983	2.39025	-0.209012
F42	-252.095	-265.794	-223.148	-220.708	28.0265	9.13975	2.37871	12.0863	8.40494	9.99289	7.44958	5.99516	2244.39	6.3288	54.4631	290.03	-26.8588	49.827	-199.996	-24.994	28.4717	-850.628	-0.308839	7.02187	-3.36713	-7.45868	0.117744	-2.13807	-0.741653	1.24796	-0.405972	2.28813
F44	417.97	317.635	477.206	351.363	-19.8399	-19.9378	-31.6836	-1.86113	NA	-12.4861	-6.31553	-10.9893	-1265.96	14.0837	-13.4092	613.909	31.6322	7.17396	1087.01	22.5496	17.1146	-1901.92	37.0715	-13.6775	-6.24223	-33.8205	1.00775	-3.42956	-0.0159732	-7.09801	-3.1443	-15.464
F6	302.986	306.106	261.256	405.556	-19.2965	-14	-20.1628	-4.71454	-5.2301	-5.84463	-2.5821	9.94252	-3041.3	-23.258	-23.5407	1157.18	14.9066	19.4333	850.113	59.0403	5.62391	-992.323	-0.119952	0.469736	2.65753	-11.9717	-0.723946	6.79955	-1.89344	3.11503	-1.07108	7.46069
F7	-374.334	-413.627	-448.505	-353.563	-31.4444	-20.5438	-54.9965	-41.6214	-12.8655	-9.31749	-47.4165	-21.0348	-5757.07	-32.3425	-42.5167	-4371.42	-37.8118	-36.5186	-5142.04	-76.184	-52.6161	-3024.37	-7.23779	-37.9545	-11.9285	-61.7386	-6.31005	-22.8019	-6.82509	-14.4436	-5.41677	-10.0374
FAPW	-60.6289	-151.521	21.1236	-140.677	25.138	10.3092	-1.92425	13.8028	6.69373	2.78793	16.24	10.3698	-2246.37	-22.176	-7.35434	276.978	-11.0204	8.67787	2350.51	-12.0037	34.2049	2181.14	12.4592	14.3336	-9.86742	-43.923	0.0156685	-4.48762	1.68681	8.23055	1.835	3.9538
FBHJ	-59.5504	-72.7059	-79.2154	-58.6703	0.491196	-8.02846	-13.77	-8.15755	NA	3.05266	-8.23773	-5.16787	-1335.77	-27.0758	20.5506	302.355	-19.0016	26.0713	973.317	33.7958	3.62963	-936.621	-25.2375	8.23528	1.86481	-20.1259	0.508745	-6.0885	4.4367	1.1494	0.853123	-6.02132
FBLA	-130.149	-170.577	-143.157	-158.709	-0.966558	-0.0415085	-30.0539	3.18102	4.59084	3.94277	-9.77511	7.73586	-3766.8	0.291754	-26.2175	871.429	7.92265	5.60931	704.006	13.3746	21.4932	425.414	6.26141	16.1647	-3.68422	-29.1707	1.89775	0.824753	-2.35832	-16.5853	0.590176	-3.69498
FR19	-86.4497	-114.958	-61.1919	-122.644	-7.44546	7.49757	-27.0667	-1.33434	-1.57004	-6.70261	-8.42364	0.884694	1261.58	-2.86308	4.82393	-486.029	-23.0293	-20.0531	-1177.02	-3.03743	-24.1373	1235.06	18.3362	17.2428	2.81607	-32.1367	-0.475591	-4.49314	-0.376443	-10.0346	-0.61211	-9.27063
G80	-162.082	-158.568	-143.157	-73.7399	8.7518	-5.11733	28.4683	21.995	5.9382	8.5187	14.4632	-8.15212	3530.9	6.80694	-5.99497	1861.4	9.98261	-3.29342	2195.98	21.5901	-15.0901	409.367	-9.54005	-0.794193	1.10061	14.1106	1.98797	-5.473	1.93627	10.734	-0.634499	-8.3453
GA209	205.161	272.576	223.489	227.015	-27.935	-11.6363	-3.67777	-4.21915	11.4267	4.16245	22.5341	-3.67901	-508.174	-34.2398	-5.86448	-1037.31	-13.9311	-7.07017	2628.63	15.5102	27.0276	787.836	26.1047	-0.679357	4.03515	55.7956	0.0103977	7.87452	11.3913	43.5859	4.1706	-1.35031
GT112	381.526	466.69	330.484	335.019	-8.57927	-0.599928	-11.7411	-1.49996	-17.4136	-11.9457	-21.3638	-17.1889	578.505	20.5926	0.631841	466.513	-12.9975	5.88868	-3468.29	-45.836	-45.0044	-2764.73	-45.6068	-26.8139	5.66986	-10.7879	1.00182	10.4724	-4.3444	-17.7967	-3.73536	-11.4166
H105W	-110.538	-127.693	-143.157	-158.709	-25.2894	-4.86851	-45.1413	-13.9021	-10.9453	-3.24066	-9.26166	1.34704	-1808.17	-22.5312	-18.6307	-273.779	19.1726	-6.92354	100.21	30.3035	-4.42923	495	-6.62705	4.51379	-3.20859	-8.61665	0.216633	-1.15046	-0.666637	-4.21412	-1.09121	-5.72791
H49	28.1747	-0.0847786	2.74988	-2.78849	2.46186	6.5272	-8.76664	0.59723	NA	-5.0502	-13.5257	-4.53739	-1684.84	-32.7191	-4.56453	-1010.21	-14.4081	-10.3923	-194.302	-2.60546	9.7399	358.16	0.519803	5.51124	-2.09878	-19.3279	-1.76115	-0.0109152	-1.07437	-5.2785	0.230015	12.632
H84	-79.161	-133.919	-61.1919	-34.9274	9.02175	2.52128	25.852	-5.47342	-9.85844	3.8972	-19.1454	3.38558	3883.38	56.4868	32.4785	531.058	19.2637	-19.3515	-2585.6	-37.0778	-29.7827	1552.6	8.57002	7.72926	5.19423	18.0167	-0.772259	0.292964	-3.66531	-16.6444	0.607918	-1.52483
H8431	-261.606	-265.794	-74.8528	-140.677	41.0653	-7.92893	-7.41179	1.39996	3.17454	-2.6378	-8.62082	-2.85613	4183.72	49.3475	16.315	2261.46	28.5488	19.281	1461.34	14.6243	36.743	489.165	-4.65602	21.0452	NA	NA	NA	NA	-2.18275	-9.94613	-0.6758	-2.30106
H91	-28.1733	-30.4226	-15.2736	-104.612	-28.4479	1.02839	-38.9415	-6.15072	-11.4487	-1.72146	-23.0227	1.00393	-200.073	-5.10639	-18.8224	1162.25	21.2429	-9.21934	-1769.5	-2.93996	-13.5049	968.066	24.6961	-3.41075	-4.0013	-23.9598	-1.16782	2.724	-1.37691	-7.58738	-0.0654078	-3.16708
H95	-28.9904	-0.0847786	79.5883	-58.6703	10.1121	7.39805	NA	2.42846	-11.329	-5.89324	-6.82153	-7.89993	NA	NA	NA	-479.959	-14.0147	-14.8826	-253.376	-24.0449	-17.9445	-496.255	-10.1798	-4.7652	NA	NA	0.315522	9.33338	-2.25185	-6.60718	0.258862	2.45812
H99	-197.969	-234.824	-143.157	-118.343	-4.20601	-9.64575	-12.637	-33.8198	-4.01315	-9.99269	-15.434	-14.0155	-556.911	31.2493	-44.4566	-2949.38	-36.3221	-33.0664	-2091.35	-25.358	-33.614	-1435.66	-4.65684	-28.5441	-9.23324	-54.7908	-3.83782	-13.0777	-4.78356	-20.2408	-5.2943	-17.814
HB8229	20.5919	36.7946	79.5883	43.1531	-2.26234	0.10778	-6.83138	10.1547	-2.77389	7.80373	-1.25111	10.6571	811.827	24.0983	26.6221	872.041	13.5206	-0.100449	1202.76	-0.126783	40.0006	928.382	18.8268	1.63743	5.31371	-7.89054	2.72759	5.635	-0.0142499	-7.15384	4.253	10.8429
HBA1	238.532	NA	156.363	263.515	-15.9942	0.182425	-24.6066	-18.477	-11.0549	NA	-7.04336	-7.00497	1147.9	1.13428	11.8261	-1436.17	-8.38504	3.90526	1789.8	28.5596	12.4635	176.796	-0.672142	12.8925	-2.00096	-56.0935	-3.3126	-22.7621	-1.34362	-17.0165	-1.14602	-18.1072
HI27GOODMAN-BUCKLER	359.595	494.689	355.003	335.019	-3.5697	8.90635	28.9704	18.6085	1.6077	-7.65593	-17.8145	3.70082	NA	NA	NA	-1597	-37.9235	-12.0008	-3566.6	-48.781	-26.1807	-483.204	4.04337	21.6799	4.26731	-4.8414	-1.56337	-10.0389	-5.57804	-17.6062	0.850238	0.0169107
HP301	-28.1733	-42.3681	47.6044	33.2129	6.15545	3.19178	10.9768	-1.71062	-13.4668	-13.4169	-9.97137	-9.47611	992.841	3.60643	4.80058	230.629	-2.54945	25.1178	-1508.22	-23.0213	-5.11625	-1736.3	-20.088	-10.1311	0.859857	44.6428	-1.76115	-5.02493	-3.70868	-9.33005	-2.62487	-12.7211
I137TN	144.76	85.8724	NA	NA	-10.6039	-4.52017	-0.974482	-9.03413	NA	NA	NA	NA	-2373.92	-45.6064	-6.14297	-1786.33	-47.7502	-1.09437	NA	NA	NA	NA	NA	NA	-1.78838	1.65077	-3.80567	-7.62294	NA	NA	NA	NA
I205	55.1721	-30.4226	NA	NA	-34.4679	9.80067	-42.1574	2.32812	-20.3189	-14.2338	-33.7807	-6.25996	-5628.88	-7.41067	-13.4072	-1546.36	-33.7602	-15.4998	-3483.59	-47.72	-27.149	-878.058	-17.069	10.3741	-9.01085	-65.8119	-3.04671	-21.2065	-4.44581	-22.0529	-0.239744	-19.6482
I29	-252.095	-97.3238	-213.945	-262.349	-43.3764	-21.3898	-64.8517	-45.0079	-17.4154	-10.9573	-23.8039	-24.9438	-8074.61	-94.6417	-52.6389	-3484.16	-34.481	2.05037	-2715.42	-29.1249	-6.79828	-2648.49	-40.1938	-24.3409	-12.7212	-71.7262	-5.77798	-20.5223	-6.95002	-14.1432	-6.18024	-22.3862
IA2132GOODMAN-BUCKLER	-241.047	-243.103	-166.753	-229.533	-13.2174	-6.26187	-27.4736	-27.2726	0.518991	-9.46217	-27.2053	-19.1224	-2814.22	-41.4229	-19.067	-3455.27	-31.5372	-26.0921	-3262.82	-43.2499	-31.5183	-2149.41	-53.4556	-19.917	-7.8071	-36.5145	-5.81561	-28.7275	-4.74909	1.60409	-4.60853	-14.8274
IA5125B	-272.653	-285.671	-279.543	-238.741	0.70716	-8.17775	-11.2636	-27.0217	-2.17197	-0.250478	-25.3814	-19.2485	-917.822	-15.0856	16.8923	-2472.28	-15.8462	-2.46653	-3509.12	-27.4676	-54.4848	-1849.25	-33.6651	-18.5752	0.739483	1.20177	-3.92894	-21.06	-3.18757	-6.16033	-3.72641	-10.9888
ICI740	-54.4843	-30.4226	-89.0869	8.2668	13.395	4.61132	20.9757	7.16958	12.2388	5.53164	20.8087	13.1369	1434.57	-17.5129	37.9139	260.581	-7.00397	19.5511	2714.73	24.1662	59.4223	260.253	12.011	11.822	11.5732	47.2246	0.138938	-1.62103	9.32038	21.758	2.65443	7.57702
IDS28	20.5919	-0.0847786	2.74988	33.2129	-13.4797	-13.4775	-18.4427	-15.6262	-6.3545	-7.36422	-9.65603	-2.22565	-321.107	-39.0587	4.00546	-975.683	-27.2235	-0.283741	110.178	-20.6824	16.307	-1797.07	-39.592	-13.6043	1.0171	18.7905	-1.95285	-15.7204	-0.24023	-8.3531	-2.60249	1.33873
IDS69	-28.1733	-12.8203	-43.1685	-58.6703	-36.2496	-15.3436	-27.5094	-15.0058	-11.6611	-11.0537	-20.649	-20.9087	-3597.46	-51.3205	-21.9434	-2345.75	-16.2999	-19.5808	-4382.89	-38.1279	-58.1285	-2205.74	-44.5566	-12.2229	-7.80635	-32.4998	-5.02449	-22.1181	-4.04074	-18.7154	-3.16698	-15.0877
IDS91	-9.96802	-12.8203	-107.11	-104.612	-14.8692	-0.962122	-6.03991	13.9426	5.33522	-1.31151	6.6362	-7.24844	-700.702	-2.34708	9.23953	1752.75	11.7323	-6.63549	-564.453	8.15571	-4.90656	-1156.67	-18.9116	-7.40367	-5.88111	-13.5031	0.117744	-0.846584	-2.12748	-0.782173	-3.51595	-9.77471
IL101T	-261.606	-265.794	NA	NA	-12.3586	-19.1505	-38.9652	-39.5644	NA	NA	NA	NA	-5423.76	-26.9721	-38.3933	-3355.89	-46.4246	-18.4717	NA	NA	NA	NA	NA	NA	-11.8998	-58.5156	-3.83782	-20.9786	NA	NA	NA	NA
IL14H	-142.569	-84.6198	-79.2154	-140.677	-7.7964	-13.577	-7.89276	-32.1893	-6.06687	-2.51723	-34.6736	-19.6057	NA	NA	NA	-2025.54	-12.4561	-11.6764	-4082.49	-54.734	-50.8026	-2649.24	-29.4776	-35.7218	-4.78685	-6.87863	-4.29875	-3.5815	-6.54356	-15.3311	-4.10866	-13.6843
ILL.HY	15.5585	-42.3681	2.74988	122.069	-2.37032	2.8945	1.55445	-8.83322	-2.72279	-2.03135	3.70311	8.78665	-605.097	-27.6215	12.2229	-707.59	-6.47721	-12.6638	701.437	-10.4808	13.6444	-239.193	-8.6716	-16.8857	-0.354801	-18.1699	-0.723946	-6.63755	-0.865298	1.77136	0.518491	1.76708
K4	131.458	188.768	114.393	173.809	-5.50179	-3.77373	34.1933	2.50371	-5.42945	-6.06204	-3.24759	5.15091	1647.67	58.2134	2.27969	975.769	56.3424	19.4396	191.305	9.66719	1.92884	-509.833	13.5071	4.32966	7.98184	36.3106	-0.354139	-3.59181	-3.91207	-12.0171	-1.08675	-9.51912
K55	55.1721	-12.8203	48.6683	43.1531	-7.95838	-2.28084	3.20296	-7.98195	-3.11205	-2.87895	17.0376	-1.46908	-2092.93	-27.7177	-3.62038	-2161.98	-24.8175	-2.0716	1079.9	8.08056	-0.901268	-693.784	3.10792	-4.24675	-4.0013	-18.8937	-3.24449	-11.4824	2.87095	11.8341	-1.22967	-5.78703
K64	147.833	244.04	69.6532	96.1993	-3.6661	-8.22751	-6.48841	2.5288	-8.65559	-2.66192	4.29465	-2.54089	183.344	86.5652	-24.9497	2837.5	66.9988	14.8881	1841.93	39.3018	-3.7382	279.914	27.1465	-2.97073	4.96378	16.2434	-0.354139	18.2978	0.551388	2.44789	0.861082	4.7111
KI11	324.917	422.843	287.463	256.389	-0.77759	12.6978	21.9099	37.6733	-0.310871	-3.366	-4.35674	6.09662	-4176.46	-19.9868	-31.0802	463.756	8.19113	-3.99568	-50.3777	25.153	-10.9045	-435.02	9.98559	-3.84713	-2.69743	6.15964	1.4033	-2.59389	-2.30175	-13.4393	0.0251967	-4.25349
KI14	195.715	227.22	313.033	295.959	19.145	7.15084	41.7387	8.78993	-12.944	-1.17337	-10.8145	-4.74755	1730.96	-11.6735	-5.72564	2624.86	0.710871	16.6529	-2342.11	-19.7335	-44.0318	-1738.68	1.92841	-27.44	14.9466	64.3356	12.1171	1.4135	-2.22223	-7.93641	-1.02629	2.00137
KI3	302.724	284.901	302.557	306.441	-17.2718	-6.49581	-13.0671	2.75457	-16.0557	-3.93799	-16.3109	-8.76158	544.336	10.7399	9.30932	979.205	-9.13566	-8.65744	-3369.79	-27.6039	-60.8586	-411.365	16.1436	-0.311259	-0.830432	29.5964	-1.46448	-0.922553	-3.65949	-2.91438	-2.36516	-3.54221
KI44	394.535	521.486	370.415	306.441	-9.65909	-13.0296	-12.637	10.8822	-3.2951	-9.92035	-10.5434	-6.17663	-2540.99	-44.7919	-32.1092	-902.826	-29.1774	-6.13938	-1531.28	-28.2793	-21.1215	-2278.91	-43.53	-25.4934	-0.513345	-30.6181	3.4672	-0.846584	-0.0250517	-0.61205	-3.5346	-5.07469
KUI2021	385.122	463.409	302.557	287.23	-10.5229	-9.7204	7.7581	3.33153	-5.46361	-5.96559	-11.8743	-7.10132	5368.19	61.9575	14.0039	1008.98	16.9422	-7.91228	-1179.27	1.81781	-31.7294	-809.156	3.12288	-16.863	11.2189	27.0194	1.30441	-3.96135	-2.61508	-5.25754	-1.18352	-2.59043
KY21	149.042	347.03	171.202	166.832	-14.9772	-12.5818	-14.9306	-21.2521	-6.61599	-9.75155	-14.487	-1.13283	-659.203	-9.62372	-12.9041	-272.916	20.8255	-2.31617	-1390.9	-15.1224	-28.2464	-462.558	7.68784	1.59788	10.4262	21.7801	1.4949	-2.36598	-1.63	-17.4996	-1.3196	-6.7479
KY226	-104.655	-0.874826	-143.157	-158.709	13.8468	9.93596	45.2757	6.61771	13.8846	6.06749	9.52	9.41712	3020.7	-0.647658	1.60127	720.1	-10.113	6.70868	1683.46	21.0644	20.6187	869.525	15.0198	1.29158	NA	127.879	0.508745	-2.2481	5.49653	20.71	3.2567	16.3002
KY228	182.413	231.178	58.6034	43.1531	9.26158	-7.45675	51.3946	-12.0143	1.99142	13.5795	43.6819	25.4942	8028.02	72.5225	28.7808	-830.879	22.331	-14.2641	3256.43	60.3149	17.2895	4067.04	85.6443	44.8981	10.2491	64.5112	-2.81952	-14.9686	4.9655	13.9505	4.18213	9.49632
L127	-241.047	-265.794	-213.945	-229.533	14.1239	3.24284	-11.7385	1.62573	15.7935	11.6138	12.0341	12.3804	2589.58	33.1818	26.8509	-1437.43	-26.7758	1.05563	135.788	25.6733	-10.1316	1157.58	65.0078	-1.52207	-6.48298	-15.2991	-2.55226	11.189	-1.69317	-0.199218	0.751376	12.1658
L317	105.67	69.4394	68.5386	43.1531	-9.33514	-4.70717	6.91386	-0.205501	-8.4237	-2.05906	-2.08914	0.968757	1714.86	47.7034	46.1206	1987.64	41.0009	19.3716	-349.832	27.9819	19.5654	-517.436	-21.1532	-12.9202	5.07296	11.9778	1.69997	21.6405	-1.83926	-3.6357	-1.30756	-6.4686
L578	253.372	442.248	295.87	291.021	-6.60187	-5.36614	-10.5227	-15.8337	-8.76019	1.65456	-17.8391	-3.67574	424.678	-0.527042	10.0911	-621.678	-13.1968	-4.04926	-1269.97	-12.8997	-20.1516	-853.752	-1.40387	1.48388	-0.988976	-18.1699	-0.871148	-6.54432	-2.94871	-8.21995	-3.02116	-15.6746
LH1	19.0987	-17.687	2.74988	-37.6748	9.52043	14.3649	-17.4751	17.6553	-0.000350713	6.88738	13.1679	11.8865	-2168.23	-27.4567	2.91334	2125.09	27.5957	4.81946	3506.94	16.8498	11.5969	476.137	6.61782	-11.9142	-4.79402	-25.8415	-1.36559	29.4654	0.679705	19.7279	-1.70741	-1.24363
LH123HT	46.38	-0.0847786	69.6532	63.0335	7.04292	2.87798	9.68948	12.6308	-0.295378	-3.33422	14.9211	-1.8963	5024.75	22.9911	17.0558	3407.86	24.2373	23.1438	4092.72	60.4061	32.3321	541.864	16.9031	1.00278	1.70627	-21.7886	1.74144	10.8307	3.74155	-1.22903	0.489643	-1.74405
LH145	-116.127	-276.475	-143.157	-221.76	-18.8105	-17.2844	-44.9012	-19.1951	-11.009	-6.18262	-8.99054	-4.85263	-4771.35	-16.9694	-28.8291	-1700.27	-31.2269	-13.8788	-760.204	-0.462749	-4.59982	142.206	8.11817	-8.45043	-6.48298	-25.8507	-0.475591	17.5381	-1.26677	2.5976	0.751376	9.40165
LH146HT	-217.58	-265.794	-190.349	-40.1598	6.59217	-8.92419	7.12492	-12.8234	3.05906	5.5852	-0.0928857	-0.376257	-94.0306	-22.9091	-2.12219	-1342.98	-11.1204	-12.1978	1072.28	17.3406	28.7371	-270.412	-22.17	8.21655	NA	NA	NA	NA	-0.206105	0.644791	-0.213587	-5.97162
LH150	122.666	94.3733	89.5235	126.944	1.59801	7.64768	23.8878	-3.70998	6.60906	0.617639	13.1547	12.5517	-119.055	-7.11245	-37.7146	-863.779	-11.8637	-13.4521	3414.22	12.7767	14.8353	3247.16	1.74616	15.4277	1.94573	4.9373	-0.723946	-7.62294	5.66268	1.5461	7.45922	14.396
LH183	-59.5504	-59.9704	NA	NA	0.202035	3.04379	3.95554	3.05403	NA	NA	NA	NA	-3811.88	-64.4483	-27.6491	1370.27	35.1798	1.38212	NA	NA	NA	NA	NA	NA	-8.50138	-41.3078	-0.600677	-2.87516	NA	NA	NA	NA
LH208	-217.58	-232.422	-79.2154	-94.7353	NA	13.2701	27.5449	-1.93639	NA	2.16325	2.17494	9.60627	7527.28	28.9889	29.3155	2228.9	12.0505	37.2751	411.638	22.2497	-11.5809	2606.32	12.2602	28.0729	5.98694	18.0167	3.87553	18.2978	1.54026	-5.83005	3.65746	5.57261
LH213	-97.3663	-55.1037	-143.157	-140.677	25.3902	9.20446	53.4466	43.5433	14.7882	12.6989	29.8697	12.0496	7502.22	77.3443	47.0442	1586.39	14.816	18.8931	2642.26	31.9091	32.837	2352.63	22.4096	13.6747	20.0973	98.2063	7.41181	36.182	1.39649	38.382	6.63236	32.6497
LH38	-122.86	-158.568	-125.134	-37.6748	-12.3046	-2.98478	-17.8065	-9.87126	-3.21614	-7.24365	-1.07858	-11.977	3111.12	67.2533	-5.01416	583.88	8.70498	-7.14993	772.436	-9.83093	9.7819	-99.0562	13.2885	1.04616	-1.42726	-14.5133	0.632014	-2.33768	1.8622	0.265784	-3.24729	-15.3291
LH39	-35.4619	-139.607	-125.134	-122.644	7.32104	2.04853	-34.3482	-15.5075	NA	1.31696	1.21552	5.25599	-3731.71	-26.999	-17.0438	-1117.49	-10.4442	-23.0959	550.768	-5.05537	7.0953	-113.479	-12.7044	13.8626	-5.03849	-39.882	0.315522	-17.1041	8.5159	-2.98354	4.26868	6.07796
LH51	15.5585	-30.4226	-43.1685	-58.6703	-1.39848	-2.57942	6.80833	8.12283	4.3142	-5.27264	-6.45181	-1.53213	552.614	-3.98511	-13.2765	477.293	-5.87594	-17.9046	-1073.99	-10.9162	-24.5867	-934.042	-10.7372	-19.9797	-7.20523	-43.6985	-2.55226	-8.82342	-4.45495	-15.2154	-2.60249	-13.4216
LH52	-241.047	-265.794	-69.2802	-73.7399	1.31137	-1.03677	4.72412	-1.25908	-8.26336	-2.22786	6.08934	-7.92094	-1337.64	31.9199	-12.2431	-800.124	-10.9938	0.536097	-712.028	-8.44234	-17.4922	-405.369	-6.83533	-7.38284	-7.44598	-1.04324	-3.34338	3.4837	-1.2425	1.74496	-1.45617	4.6259
LH54	-206.532	-201.452	-143.157	-158.709	-8.12035	-13.8258	11.0559	-20.0229	-7.16441	-4.41465	-11.3567	-8.32024	634.298	37.8458	-12.9334	-1686.74	-31.4277	-18.6029	-631.708	-5.44925	-1.25577	-604.741	-13.8964	-2.67459	-3.35325	3.22228	-3.83782	0.824753	-3.37417	-11.1869	-2.83309	-12.4158
LH57	-230	-243.103	-148.73	-205.925	5.8093	-2.15643	-18.8369	0.195865	5.82857	-1.04626	12.7489	-3.04527	1073.31	13.3768	-19.135	548.121	-1.24414	-12.534	1054.72	11.1183	5.39943	895.943	5.58251	-3.51726	-5.4282	-38.7239	-2.65115	-4.3412	-0.247919	-5.34305	-0.63226	-11.5851
LH60	-10.7525	19.1924	-33.2333	75.2039	-2.88323	-5.54031	-2.38763	8.98091	NA	3.75211	-2.23221	-1.34299	-1580.71	9.37015	-22.3609	-732.473	13.4937	-8.18647	-621.724	-6.69785	-7.39047	-285.575	3.51776	4.59672	-3.20859	3.83155	0.508745	8.85991	NA	2.38062	-0.869582	-4.10676
LH74	-66.839	-72.7059	-143.157	-140.677	11.7213	15.1666	7.7581	29.0189	16.3688	3.81567	36.0164	7.25673	-61.7089	-3.41394	49.0294	3419.04	33.6909	43.2901	2543.3	33.0243	19.6768	529.643	1.03508	16.0336	4.95259	-8.33954	4.96331	18.8296	5.11808	25.7675	0.818506	10.1889
LH82	-122.86	-189.538	-79.2154	-122.644	12.6266	13.3696	2.99864	8.52419	6.78609	12.7451	-2.84054	12.8427	1457.77	95.5421	13.5397	685.941	23.1084	-3.59021	-1792.13	-26.5795	-28.2105	1464.63	8.98026	-0.65921	0.552783	4.73358	2.2933	-7.6079	-4.45888	-24.8468	4.19032	-5.24982
LH85	-272.653	-265.794	-259.927	-233.898	-23.8587	-9.91945	-31.5781	-24.0616	-6.72058	-0.805109	-31.5187	-24.0821	-582.787	-7.42363	-6.05688	-3085.95	-13.3889	-0.865452	-918.077	-16.1416	-12.6028	-2428.12	-53.1489	-25.544	-6.24223	-33.9327	-5.51894	-23.1057	-5.123	-24.6788	-5.03616	-18.2021
LH93	2.3867	24.0591	12.6851	33.2129	0.76115	10.6575	NA	13.4911	NA	3.625	13.8334	8.38735	NA	NA	NA	-204.667	1.3011	-4.35962	1688.34	8.21078	15.8004	1128.18	1.20874	9.79065	NA	NA	-0.600677	-9.95204	1.27194	1.20486	-0.0434308	-8.70975
LP1NRHT	-28.1733	-90.3082	2.74988	-104.612	-14.3672	-10.8898	-39.2818	-15.2818	-4.03839	-1.90424	-7.80744	3.49066	-1073.19	36.1462	-17.0871	-792.449	19.2239	-8.2568	-686.787	39.9921	-8.52684	1907.25	23.4868	15.8366	1.82285	-0.0329879	0.216633	1.43251	-0.176589	-3.51321	4.08405	-1.08464
LP5	-197.969	-243.103	-166.753	-205.925	-11.1871	5.3622	-5.26765	3.33153	2.86848	5.43631	12.9214	-7.50063	NA	NA	NA	-835.752	-24.8241	19.6505	772.89	-3.83295	45.422	-1634.59	-28.3233	-12.4105	NA	NA	-2.35449	-14.901	-1.70502	5.06098	-2.31146	-12.4087
M14	-41.3451	-90.3082	-61.1919	-122.644	-9.68608	-3.12681	-29.7841	-3.94321	2.64343	-3.17534	-5.17012	-2.47784	-3592.96	-59.28	-44.172	-1467.81	-14.5855	-13.0141	863.912	0.00350865	-5.36668	-413.489	-29.319	-1.90457	-5.64036	-20.9116	0.216633	-10.4948	5.7832	6.88697	-0.699426	0.671355
M162W	337.664	306.106	NA	NA	-0.210685	4.06393	3.32585	31.7281	NA	NA	NA	NA	1407.76	11.9998	10.6744	2217.49	50.3765	9.77011	NA	NA	NA	NA	NA	NA	NA	NA	NA	NA	NA	NA	NA	NA
M37W	70.4689	-18.1927	58.6034	161.257	-2.83014	-0.215679	12.2697	-3.44151	NA	-3.28889	-0.388437	5.04583	-1800.51	-24.1446	8.68963	-1171.71	-4.75112	-10.3233	1387.88	17.5377	6.00923	528.418	15.9301	22.0521	3.92588	-26.5652	-2.35449	-9.73506	2.98941	-0.226438	0.16655	-2.06441
MBNA	-110.538	-201.452	-166.753	-158.709	2.67783	5.83052	16.2796	6.49228	11.5307	6.99339	6.48831	2.67104	2618.27	29.5715	-19.499	-979.306	-10.2293	-12.9262	877.781	-13.4423	-3.9699	1508.65	15.5602	0.417584	-2.75138	-11.5948	-2.05782	-3.35359	-2.82829	-2.51195	-2.25098	-8.62929
MBST	19.0987	-127.693	-43.1685	119.967	NA	5.29595	NA	10.4808	0.511375	-4.19221	4.42112	-15.5287	NA	NA	NA	-538.58	-18.8569	-10.164	1086.12	14.6201	3.95382	-2476.35	-53.4799	-18.556	NA	NA	0.0188544	-3.96135	-0.188887	-2.63517	-5.77276	-31.1496
MDF-13D	-28.9904	-59.9704	2.74988	-76.7028	-5.31282	11.2796	-7.62285	-9.43595	1.35939	-0.901567	9.62205	4.56247	987.325	-23.8914	-3.2141	-87.8126	-4.27622	-5.15371	772.965	-1.48889	8.568	526.5	-6.57016	2.99372	5.51131	3.11003	5.56278	2.58926	NA	7.24657	3.07087	13.155
ML606	-53.6671	-72.7059	-79.2154	-76.7028	4.03278	-17.2608	-5.03958	-1.06465	NA	0.537408	11.5192	-1.99448	-998.466	-9.09589	13.7364	2392.63	7.16691	2.3645	806.61	18.5285	17.0127	258.396	-2.96729	-3.61543	0.12083	-9.19564	2.11124	-6.81672	1.89558	13.3451	-1.01511	-10.0094
MO17	-117.827	3.13861	-79.2154	-122.644	-2.64027	-1.75833	-0.684276	-5.28379	-3.05976	-4.01232	11.4538	-6.28171	807.472	1.16025	-17.4574	2837.54	22.3949	28.4518	2362.63	15.6477	4.83641	733.846	5.12842	-9.67851	-3.83475	-22.5954	-1.95664	-6.10007	3.66051	23.8744	-0.482521	-5.8533
MO18W	225.589	254.026	295.87	309.117	1.16608	-1.73345	-18.2022	1.5003	3.17454	3.22199	7.7207	1.74634	1110.7	-13.7292	21.0663	2473.87	1.05849	29.9643	807.465	18.0103	-0.745379	-310.244	41.1211	-4.58469	4.35072	38.6935	2.46445	29.6426	0.176307	12.022	-1.40244	7.61962
MO1W	2.3867	24.0591	-61.1919	-58.6703	11.6943	1.88429	4.56477	8.39877	25.0691	11.0609	9.12563	0.464377	2735.76	-0.285947	36.396	-1334.19	-21.7896	-14.0137	251.282	9.12494	35.2929	-740.565	3.91243	-0.261367	0.437917	-13.6828	-0.67337	-16.0406	-2.54526	-1.02715	-0.65241	5.00219
MO24W	71.9065	139.659	68.5386	54.2084	1.86796	7.39805	7.28839	-2.68815	3.30701	-1.4189	4.33027	-1.86969	762.997	6.66752	-0.157452	-976.649	-3.72127	-8.10893	-513.915	4.38383	5.20174	-247.894	5.42941	1.14065	0.913548	-10.0641	-1.78924	-10.2637	-0.33239	4.19497	0.163665	-2.14709
MO44	84.5228	164.34	48.6683	74.0888	3.86283	-7.20737	16.8336	-1.03332	-0.256055	1.71836	6.42054	8.68157	-2749.78	-7.76682	-28.9488	-1081.83	-14.6341	-17.5774	-715.954	12.013	-3.92073	762.725	10.9425	-5.02903	-6.24223	-22.3709	-2.32644	-10.8478	-2.16565	-7.0897	-1.49647	-2.89744
MO45	84.2613	77.9403	79.5883	136.884	3.46069	6.32814	-1.85007	23.1786	-5.96227	-3.46836	-2.06449	5.97053	-1788.45	20.4119	-25.9621	2923.29	56.4543	28.9284	634.009	-12.7092	21.5917	806.395	18.9459	-0.118795	2.49898	0.791872	7.90489	14.9514	3.55993	-2.47675	2.21561	-3.0702
MO46	15.0029	-9.72336	-15.2736	-12.7287	2.46186	6.98522	-20.7004	-8.68434	-3.38059	-3.18889	-9.08913	-7.45859	-1076.92	-15.6229	-7.00852	1874.18	30.6184	19.088	-1272.02	-3.1764	-24.4301	336.586	23.0163	15.2584	-1.94024	-41.4741	0.5133	-20.6747	-4.0246	-22.7915	0.0953805	-12.6738
MO47	-129.397	-145.833	-148.73	-140.677	-7.71542	-14.6718	-18.84	-13.9773	9.55608	-6.01382	-12.4412	-7.68977	-1093.66	-12.7319	-9.70709	-2389.58	-25.0331	-26.9888	-2002.82	-41.3588	-25.6747	-1811.57	-27.9663	-21.3997	-3.3939	-24.1951	-0.153206	-23.4787	-2.55263	-8.83012	-2.47935	-12.0514
MOG	152.212	321.401	69.6532	118.852	-8.74124	-18.4538	-17.5467	-23.3843	0.888707	3.00496	-13.6736	-16.2852	-1675.62	-16.3965	-19.3032	-907.788	30.6449	-11.8542	-1839.72	-2.09487	-28.109	-772.961	38.3272	-18.5494	-2.41587	-8.90615	-1.2667	8.57368	-2.27961	8.04381	-2.22411	6.21127
MP339	181.203	194.172	NA	NA	-21.6991	-9.19788	-20.946	-14.4038	NA	NA	NA	NA	-1642.68	7.15698	-33.241	-2554.89	-35.3075	-2.24737	NA	NA	NA	NA	NA	NA	0.859857	31.4781	0.216633	35.6189	NA	NA	NA	NA
MQ305	-252.095	-234.824	-253.368	-262.349	25.273	24.1184	15.3876	12.1866	13.1525	11.8308	10.3094	6.22272	7224.45	74.9807	33.6736	3128.77	82.0464	0.99451	968.769	16.0989	-7.17805	1121.9	43.7541	10.2306	5.98694	13.6743	8.52124	34.7487	0.35916	3.99984	1.51932	6.22098
MS1334	-230	-276.475	-213.945	-187.893	-22.5089	-19.2002	-45.851	-30.4082	-7.16511	-5.9897	-36.9905	-27.1925	-6996.1	-50.54	-37.3566	-4689.89	-51.9575	-9.86095	-3461.04	-34.5582	-48.2747	-3838.98	-69.9626	-42.2624	-13.4647	-58.4034	-5.51894	-27.2841	-7.05485	-15.1519	-5.65778	-18.0298
MS153	-333.381	-193.046	-351.892	-395.363	10.0751	-1.21094	-3.57026	-13.4207	15.872	16.9672	10.2841	0.422345	35.3651	-0.669354	-0.343911	169.364	8.22503	12.0371	2411.96	-8.13132	24.9029	-52.6784	-4.68615	-1.85597	-4.0013	30.6097	3.34393	28.4781	0.0199091	31.1091	2.81116	39.3885
MS71	-293.212	-276.475	-172.326	-215.133	56.9259	8.76653	12.9865	5.26405	25.6721	6.45332	34.1678	20.9331	4154	39.3896	20.9739	4632.73	22.4225	23.3123	4656.38	47.7785	10.2647	3528.54	25.4916	37.0431	3.2917	77.5075	1.61817	-3.82489	11.3103	36.976	5.74856	29.1906
MT42	-352.991	-355.069	-351.892	-450.99	-4.82691	-13.5024	-38.7277	-36.7799	2.92831	-5.96559	-22.3743	-11.3154	-5323.7	-56.0213	-11.2805	-3950.63	-47.2025	-24.2698	-2522.39	-42.7378	-15.1586	-1352.81	-39.042	-26.1743	NA	NA	NA	NA	0.813945	-3.17524	-3.00957	-8.82509
N192	-130.149	-127.693	-143.157	-140.677	15.5007	0.956849	10.3172	18.6581	2.5944	NA	18.9622	10.8042	-1596.55	-33.3682	30.6092	2439.62	8.89697	24.0984	1320.76	30.9776	25.6258	374.038	27.7243	-1.36852	1.34135	-17.6564	6.06373	13.7456	2.1337	10.0241	2.09068	0.590891
N28HT	75.1096	12.1136	2.74988	8.2668	10.2635	NA	8.25599	20.3324	NA	NA	2.6775	4.25007	667.515	7.88186	13.0064	1225.53	-14.8281	13.9327	1667.24	-0.154195	36.7838	-87.9869	3.05132	1.42505	4.56005	15.7008	4.08355	-10.0416	1.8336	-8.44735	0.603558	-12.2137
N6	-79.161	-85.4415	-107.11	-158.709	-14.774	15.4596	4.72412	16.4512	4.88947	4.59651	-1.00877	2.29275	-932.398	-12.978	26.1546	135.375	-26.5512	4.89945	-535.288	-14.6041	28.5831	996.709	34.8987	22.521	-1.30688	12.7636	1.10664	-4.11329	-2.90191	-5.98848	0.990938	3.67454
N7AGOODMAN-BUCKLER	2.3867	32.56	2.74988	-58.6703	8.31987	-0.24056	-16.461	15.2092	13.2832	1.79924	4.84636	15.4697	-2632.91	12.0345	11.9162	927.376	5.8596	5.06144	434.156	-18.5403	25.349	1538.71	-0.464009	24.6885	-4.19587	-9.68655	-0.23087	3.03716	4.98873	2.80698	2.55513	5.02349
NC222	164.828	283.732	189.194	246.226	-23.9127	-3.24976	-14.0705	-14.5794	-9.79411	-6.41662	-13.2053	-10.3798	-2056.77	-28.4537	-36.9695	-3037.21	-44.8909	-23.6069	-2123.17	-7.19111	-45.9304	-1220.24	-12.847	-21.2342	NA	6.29224	-3.64004	-12.47	-3.95711	-12.7656	-2.88553	-2.77024
NC230	149.042	135.14	137.48	182.252	-11.8997	-0.190797	-18.8881	-2.68895	-2.8093	-1.625	-7.58561	-2.9612	-2589.99	-26.3319	-50.0716	-985.742	5.70808	-21.3482	-1624.93	9.40525	-27.3689	-147.533	11.2985	14.4258	-7.20523	-29.7794	0.612189	3.40773	-1.83531	-9.19216	-0.42852	9.23934
NC232	114.462	85.8724	27.7152	126.944	6.11847	2.4964	-1.7784	11.4923	-3.87152	-1.04626	-0.976061	1.76736	-264.607	-22.5495	-23.1491	1180.99	-10.8897	26.1381	-1631	-24.1624	-19.4107	2279.74	25.4082	25.9468	-1.78169	-0.510847	0.632014	10.035	0.981919	-0.631401	-0.91812	-16.0239
NC236	140.25	94.3733	2.74988	54.2084	-1.10153	-7.68012	-3.98208	15.7739	10.3807	8.11721	10.4813	22.4763	372.908	-1.78336	-2.40194	1448.79	-7.48591	38.5676	3407.9	32.6014	19.2882	3042.89	45.721	21.6725	NA	NA	NA	NA	15.144	22.4952	9.26768	21.7406
NC238	302.986	289.964	NA	NA	-10.7434	-0.315205	-8.62538	18.7088	NA	NA	NA	NA	-4551.02	-28.0579	-39.2513	347.86	1.26221	11.3689	NA	NA	NA	NA	NA	NA	-8.04785	-31.5754	0.315522	-4.11329	NA	NA	NA	NA
NC250	-23.1399	-139.007	-89.0869	-37.6748	5.02643	13.7754	3.45776	5.06242	10.0436	2.09969	9.81831	18.1597	-1237.31	-34.268	12.599	-1094.97	-17.4527	-12.622	909.527	20.9971	-3.46489	1531.35	22.9059	6.80504	-1.30688	-9.91937	-0.376702	2.04027	4.61486	9.20848	4.58436	31.8818
NC258	140.25	222.045	142.352	209.301	-13.9514	-3.72396	-0.595775	-13.1495	-0.44488	-0.251826	-8.62082	-1.32197	-1284.39	-51.0641	-29.1859	-1629.19	9.61428	-17.311	-1220.54	-13.6544	-26.0687	-811.284	-14.8896	3.25432	6.46258	30.6097	-0.67337	16.5505	-0.0724303	0.837398	0.570026	3.37635
NC260	20.5919	24.0591	105.445	98.9711	10.8844	9.56273	46.2075	16.8274	-8.89937	-10.6112	-18.2798	-1.91041	828.053	1.01388	-3.00991	-1979.98	-28.3964	-20.087	-2377.53	-9.72792	-29.6733	-1594.22	-21.0817	-12.9577	1.71357	-24.1951	0.315522	-2.8218	-2.24068	-24.6649	-3.16892	-13.7245
NC262	-162.18	-146.654	NA	NA	3.24473	-5.60149	-24.1049	-16.9625	NA	NA	NA	NA	-2103.7	-24.8794	-12.6868	-1793.12	-28.0967	-13.9718	NA	NA	NA	NA	NA	NA	-0.354801	-28.5917	-1.46448	-18.3956	NA	NA	NA	NA
NC264	19.0987	24.0591	48.6683	-12.7287	0.0911013	-0.663545	17.932	5.01225	7.2818	8.8047	7.03794	5.17192	1722.08	63.4833	19.8825	388.5	13.7205	21.6219	611.336	22.608	36.0595	161.042	7.14926	13.2147	0.596461	-5.14274	-1.66226	-6.01253	0.522261	4.35689	-0.757638	-6.10179
NC290A	-41.3451	-42.3681	69.6532	74.025	-13.4385	16.6571	4.70812	-6.77786	-6.11916	-2.58957	4.14677	6.89522	6297.35	8.12197	4.79701	-994.792	-39.9042	-10.2639	29.1557	-5.86063	2.28723	1146.23	5.1401	9.94985	NA	81.9446	-1.7101	23.6917	1.60161	-0.596172	2.59398	7.11317
NC294	28.1747	-17.687	NA	NA	2.0879	10.6575	-12.3189	4.83665	NA	NA	NA	NA	-4863.11	-56.1044	-21.1596	-1491.44	-7.88015	-6.1003	NA	NA	NA	NA	NA	NA	-7.3256	-30.3407	0.809968	13.8916	NA	NA	NA	NA
NC296	149.042	197.901	124.074	101.074	-0.719823	-6.41116	9.5521	-15.2567	-6.45031	1.51556	-2.82857	7.44164	285.189	-41.999	6.91879	-2015.35	-37.89	-15.7787	-1730.01	-39.3546	-6.46239	-1684.77	-38.7005	-26.0859	-2.57441	-7.4898	-4.82671	-19.991	-2.99806	-7.37614	-3.3749	-10.5249
NC296A	84.5228	60.9385	NA	NA	6.84914	NA	5.4607	7.11941	NA	NA	NA	NA	-886.85	-34.0899	5.55642	326.022	-29.3027	13.3512	NA	NA	NA	NA	NA	NA	1.70627	-13.8275	1.10664	2.42012	NA	NA	NA	NA
NC298	153.552	197.901	NA	NA	-6.97165	2.87798	-11.3164	11.6849	NA	NA	NA	NA	308.99	-5.03709	43.0872	1120.6	-9.4657	11.6635	NA	NA	NA	NA	NA	NA	-0.513345	-29.6049	2.2933	-1.91016	NA	NA	NA	NA
NC300	258.6	315.207	261.256	264.323	7.07808	-3.02728	5.8549	-5.82461	-14.7062	-2.83072	-19.0469	-10.1276	547.465	-2.73146	-4.30802	-31.5435	8.26645	-12.4343	-1592.48	-7.49056	-20.2703	-2065.06	-45.1538	-25.6631	-1.62315	-11.0773	0.414411	10.4724	-4.34835	-21.3103	-1.54797	-18.0577
NC302	33.7638	12.1136	89.5235	33.2129	-15.3551	-14.2986	-1.89787	-5.22257	-15.5327	-7.14719	-23.5821	-11.3045	-1451.49	2.3024	-10.0233	-109.146	8.29562	-4.64188	-1242.05	-30.1173	-34.3797	-1268.69	-2.69844	-16.4451	-5.03849	9.05932	-3.64004	-8.59551	-3.64557	-10.2138	-2.96295	-10.1699
NC306	84.2613	101.705	58.6034	136.884	17.6873	2.44664	14.4592	17.1848	10.5638	5.91297	-6.85025	3.42761	2676.08	-4.45037	28.3581	1976.67	-9.74889	8.58709	-1255.39	-13.7118	-15.2198	1913.16	19.6957	21.0248	17.3512	7.15106	4.08355	13.0702	2.82199	-7.48413	1.79959	-1.39062
NC310	20.5919	12.1136	-15.2736	34.1368	6.19243	12.0862	14.3483	33.2332	NA	5.97652	21.5728	-1.59518	2350	-30.6324	27.3996	5380.37	32.0452	40.9005	276.798	-2.35091	35.6529	-360.617	-4.35602	2.75734	2.49898	-5.43223	6.24887	4.39534	-3.21126	6.6488	-0.00760856	-12.8962
NC314	2.3867	-73.496	69.6532	-122.644	-2.10037	0.493129	-13.748	-0.255671	-5.35863	-6.07677	5.60099	-1.364	-3667.36	-46.5911	-12.8356	-1451.19	-15.5685	-4.7852	-401.014	-28.5807	6.109	-304.711	-23.8137	-6.32203	-2.73296	-25.6967	1.12509	-11.4749	7.81982	-6.5346	-0.385981	-12.3614
NC320	238.532	297.226	208.077	211.595	-9.63405	9.98572	22.7707	23.3126	-2.99687	-0.612194	-11.7264	10.4469	1784.85	12.2032	9.17551	2848	24.394	27.9822	-2555.3	-3.39324	-26.483	102.994	36.9467	11.5468	-0.608007	-3.41534	1.4949	10.3828	-2.8478	-17.6266	-1.61046	-6.17125
NC324	2.3867	12.1136	NA	NA	-0.426587	-3.0024	-22.0277	-5.85303	NA	NA	NA	NA	-3371.16	-75.3645	-23.5344	-2420.39	-23.0104	-28.9186	NA	NA	NA	NA	NA	NA	-2.51063	-52.5663	-2.35449	-16.9522	NA	NA	NA	NA
NC326	46.38	12.1136	68.5386	53.0933	17.5076	9.6125	8.81339	18.157	-2.349	2.52268	10.7669	5.21396	1667.73	-25.3709	44.6684	1430.89	1.97898	47.3533	103.925	-13.0679	2.31535	370.298	5.74788	3.35233	11.8139	-15.2991	3.47997	1.58445	0.863854	5.38577	2.42831	-1.18877
NC328	80.6987	69.4394	100.573	18.207	21.3533	5.70611	-2.41913	12.9643	6.25498	2.76382	-3.44477	-5.44107	-182.276	-37.0454	34.1388	415.47	-12.1439	35.2917	-285.708	-20.8891	23.5707	-273.562	-31.6909	27.1387	5.89242	-8.91586	2.98553	-1.98613	-2.54526	-9.4474	1.31468	-3.05364
NC33	337.664	224.225	359.047	339.702	-34.5489	-1.95738	-45.2442	-21.3232	-8.75774	-7.17131	-29.3497	-3.54965	-4184.05	-27.8451	-43.9408	-1166.33	-22.5115	-10.673	-3293.44	-48.8579	-18.4042	974.6	-11.943	20.4493	-3.1125	-44.1475	-2.93447	2.17744	-3.32005	-11.9734	0.928126	-3.49261
NC336	260.725	207.034	245.843	211.595	-8.52471	-5.20401	32.584	15.6484	-17.4679	-9.37191	0.055224	-0.103051	3559.97	34.6858	23.7593	1052.92	17.0741	30.044	-506.806	-10.3224	5.29461	-1617.41	-31.4095	-16.1184	0.980231	9.62058	0.612189	33.7957	-1.12602	-12.7655	-3.59655	-15.7101
NC338	215.784	175.906	225.671	173.809	-20.9702	-1.83297	16.0326	12.5128	-14.9836	-1.83811	-8.94124	-8.36228	1363.59	5.70155	15.9342	1095.3	28.4439	21.6977	-986.528	-7.2298	-18.9299	-243.241	-17.3448	-1.71211	-2.09878	52.7559	-1.36559	4.69922	-3.24877	-16.5288	-2.51069	-18.6801
NC340	-230	-276.475	-246.744	-251.931	34.1005	0.824358	-7.35903	-2.23741	16.3107	0.521182	-4.2828	16.2893	-687.605	13.3742	0.907053	816.537	15.8337	2.85391	-78.9083	41.8543	-7.16801	934.778	3.4321	-0.794678	-4.19587	6.70206	0.0188544	9.63726	-2.87172	4.95437	0.939443	21.5185
NC342	20.5919	-0.874826	58.6034	43.1531	-12.6826	-6.46092	3.77635	-1.71062	-3.66118	0.231809	2.101	3.1544	1884.12	6.61797	6.35599	-105.718	13.2705	0.659575	-332.347	24.4674	-3.68213	137.201	12.7657	0.154238	0.437917	13.5296	0.315522	8.57368	-0.526475	10.4119	1.61559	13.4982
NC344	140.25	269.795	152.287	166.864	-9.90205	8.06985	-8.99474	1.87658	-8.64296	2.86028	7.62211	-7.37453	650.823	-25.4807	-27.3107	-229.295	-11.4683	-15.4723	608.92	-7.19308	24.7824	-646.32	-7.79394	-16.82	1.22098	15.0086	2.19442	-1.75822	-1.43594	10.7522	-1.46289	-0.0977825
NC346	140.25	102.874	NA	211.595	5.51235	-8.31757	8.36489	7.27316	NA	-13.634	-3.88498	-13.7003	1010.37	-35.1003	12.568	-295.601	-30.5248	5.06179	-785.492	-22.2869	-1.07637	-1881.52	-37.2986	-6.3012	1.10061	-5.42102	-0.723946	4.29129	-3.00073	-13.6247	-4.46524	-13.5096
NC348	84.2613	69.4394	89.5235	136.884	2.43487	-7.23225	8.6551	11.1832	-9.81996	-5.20908	-9.28631	1.19993	504.589	-46.2583	-12.1477	427.724	-29.7283	14.2169	-5.1456	-15.9874	13.9047	50.5826	-19.2437	3.68123	-4.0013	78.318	0.755283	9.12865	-1.8959	-5.88132	0.692753	3.54674
NC350	225.229	165.636	150.79	192.702	-27.4491	-12.1267	-23.8217	-19.9978	-10.6429	-10.9332	-4.13491	-10.0646	-3384.95	-69.2015	-26.1083	-3604.31	-58.209	-27.5576	-308.782	-44.971	-6.64432	-1429.91	-54.6196	-20.6344	-4.55699	-58.7401	-4.62894	-23.4096	0.21696	-3.02553	-4.4808	-20.4219
NC352	209.528	118.454	182.22	147.939	-20.2097	-7.15827	34.1089	14.6952	-14.5914	-4.61518	-9.77511	-4.39028	6140.02	50.6826	22.5677	-1598.17	-17.0516	-17.6377	-1863.45	-34.5204	-14.9259	-1047	-15.6554	-8.34031	17.7325	26.7357	-2.32644	10.035	-2.85517	-20.053	-2.77712	-13.0881
NC354	140.25	144.273	NA	NA	-8.26587	-0.195774	18.9355	6.33558	NA	NA	NA	NA	1073.92	-21.329	-12.5267	1573.17	-15.4465	21.4883	NA	NA	NA	NA	NA	NA	-1.46461	-6.8797	-0.807621	-2.62442	NA	NA	NA	NA
NC356	140.25	102.874	105.445	111.014	NA	NA	19.0285	36.996	NA	-1.4189	20.9552	16.7823	1972.92	47.3308	-4.90922	4312.62	42.8457	15.902	2267.99	67.5466	-5.14897	1610.08	45.8937	-4.95595	-1.30448	-23.1765	2.68886	0.444904	-0.665117	-1.48473	1.75317	-1.53943
NC358	20.5919	48.993	116.331	61.6702	15.9596	-4.49529	0.150119	2.3532	-9.44006	-4.15701	-1.57153	-2.37524	1584.74	10.2138	-11.6005	922.974	4.91508	1.64537	1045.4	10.7811	3.63569	614.514	-10.3405	0.799454	-0.840165	16.957	0.0156685	1.63177	-0.982494	-3.54724	1.04352	0.444749
NC360	2.3867	-24.7659	116.495	96.1993	12.8011	-0.290323	36.172	5.81498	0.837658	4.91	-4.44334	9.249	-1564.95	-28.4265	-5.22741	722.654	22.3924	-12.1515	-558.804	-9.47041	-3.82288	2133.27	15.5022	8.28808	1.54772	30.0307	7.03998	17.0063	0.448169	7.325	8.61213	27.4231
NC362	147.833	254.31	126.43	166.832	-15.3821	-12.0593	-15.7122	-9.28639	-13.8853	-4.25576	6.74355	4.45739	24.8642	43.5412	-21.7036	-122.124	0.12744	-15.8811	1479.57	24.5604	-14.8704	741.963	12.7066	-12.8438	NA	-9.73075	-1.86004	2.42012	1.61897	7.9851	1.31782	6.04822
NC364	-85.0442	-42.3681	48.6683	33.2129	-2.74826	-10.8152	-20.5239	-10.8166	1.19173	-2.57157	-14.1912	-8.97173	-3047.37	-45.6959	-29.2377	-1515.01	-21.7959	-23.157	-1999.81	-29.3439	-21.9208	-2537.48	-44.8271	-25.1563	-4.07549	-15.2991	0.117744	7.88995	-2.7513	-7.37614	-2.58457	-7.08865
NC366	247.978	307.983	242.691	261.328	-5.4748	-3.97278	20.2634	8.32351	-10.486	-2.09491	-13.4764	-6.21866	1177.45	-34.0272	31.6928	825.965	-0.690441	21.2096	-2295.29	-21.6034	-22.9401	-1019.44	0.378	-18.587	2.97462	41.4998	3.18331	27.4031	-4.60892	-14.3285	-2.35184	-8.26224
NC368	140.25	283.726	NA	NA	23.0432	12.7817	13.3315	-3.39134	NA	NA	NA	NA	NA	NA	NA	-584.093	28.1465	-9.81981	NA	NA	NA	NA	NA	NA	NA	NA	0.809968	-8.29163	NA	NA	NA	NA
ND246	-395.677	-392.991	-448.505	-436.398	0.437205	4.36251	7.32423	-4.34458	20.0558	2.47445	-9.40955	-11.0493	-2586.29	-44.8347	-1.55458	-1074.62	6.2939	-3.68029	-961.7	-25.9962	12.7423	-1088.66	-2.27885	-9.77343	-3.05004	-30.9076	-1.36559	-16.6483	-3.50935	-4.33661	-0.97358	-6.6704
NQ508	-59.5504	-72.7059	-125.134	-158.709	4.0276	-2.15671	2.21669	8.11029	12.2111	3.31845	10.4553	4.10012	-1596.29	-14.3386	-3.8717	-71.9253	38.2398	5.10561	NA	NA	NA	-1004.84	-7.83328	-11.0605	-5.25117	-26.8435	-0.970484	-13.5353	-1.18704	1.66651	-1.16735	-7.99268
NS501	-252.095	-265.794	-190.349	-141.951	19.226	15.1859	22.1365	-3.56693	-3.92267	4.59651	18.3193	7.86195	3931.65	74.5306	35.1212	-228.336	13.0073	-7.08243	1363.1	24.386	14.2518	1611.21	69.7937	5.3745	4.71184	0.0792629	-0.871148	2.42012	-0.013207	5.6394	1.35588	4.03899
NS701	8.23722	-0.0847786	-43.1685	-37.6748	20.0221	13.295	23.482	15.9244	NA	-2.12669	6.61271	8.17719	1170.41	-3.93057	17.5684	1700.33	4.21442	2.59392	1688.79	6.90246	29.2556	949.784	33.9119	12.9015	5.43409	-20.6871	8.22665	12.676	13.8534	-3.2454	2.49693	-0.33444
OH40B	-130.149	-51.9751	-190.349	-182.317	-4.44897	-6.38628	-15.0099	-9.91352	5.77853	-1.09448	-3.27224	-5.23092	-757.106	3.60667	-8.17359	-94.4134	-6.96298	2.99005	786.919	-6.22215	-7.46803	69.4981	-10.1743	-3.15736	-1.66801	21.5192	-0.376702	2.26818	0.584948	28.5947	-1.80096	21.1887
OH43	-41.3451	-90.3082	-107.11	-122.644	32.5618	4.95966	25.3861	-0.255671	-2.83243	4.76531	1.70663	-0.670478	5171.39	5.2469	24.0944	15.1039	4.94064	-6.82557	880.374	-13.4029	-14.5917	633.946	-16.5359	-1.51642	1.24926	-0.0766073	4.86442	-0.162855	8.40522	6.50648	2.00516	-9.39369
OH43E	-252.095	-113.82	-125.134	-158.709	0.867634	7.24876	-3.64791	16.2254	19.4265	19.4501	2.29496	5.6763	1049.55	57.1	-7.48369	734.16	25.2904	1.45071	242.274	-26.9201	-2.86988	2648.12	1.7989	12.7566	4.26731	39.3665	3.38109	56.4347	4.13659	17.6095	1.04915	19.9305
OH603	55.1721	24.0591	NA	NA	-20.9432	11.6556	5.174	-4.01135	NA	NA	NA	NA	683.863	4.43054	-10.3306	-1245	-26.8591	-1.29405	NA	NA	NA	NA	NA	NA	-2.73296	-27.5785	-2.28005	-2.96474	NA	NA	NA	NA
OH7B	84.5228	126.639	182.22	201.145	-1.79476	-3.69908	NA	11.8605	6.81526	-5.55863	-1.57153	21.0389	NA	NA	NA	838.739	20.2364	23.4071	127.234	-28.2086	11.1306	4166.35	18.6841	41.2544	NA	NA	0.414411	-1.22643	0.103814	0.683153	4.40426	-0.104
OQ403	-252.095	-296.353	-125.134	-176.583	4.93519	11.6279	-9.46962	-18.1415	5.72387	11.0109	9.07634	6.41186	-235.03	-6.11202	39.4517	-948.553	-25.1442	-8.90102	412.354	1.4467	-4.23928	282.121	-14.2011	11.5633	-4.47694	-9.62988	-1.58683	-3.68139	-0.690661	-0.430586	1.17677	9.50687
OS420	-252.095	-212.228	-259.927	-229.533	19.172	1.94901	-27.225	-19.8724	-1.35238	4.29232	2.04556	-4.11708	-679.177	-20.0911	27.7362	-1457.16	-16.6118	-9.48097	2405.05	65.3058	26.4318	1514.94	3.99645	13.7066	NA	NA	NA	NA	0.0916737	8.08939	3.00594	24.9051
P39GOODMAN-BUCKLER	-272.653	-315.314	-339.708	-268.279	-26.1533	-18.2796	-64.2923	-44.5313	-12.4712	-7.55256	-37.2604	-28.4702	-9028.78	-73.5306	-52.8748	-4993.59	-50.683	-24.4463	-3027.78	-63.5683	-17.0322	-2602.98	-31.4298	-18.7827	NA	NA	NA	NA	-4.80183	-5.8204	-6.23023	-0.549133
PA762	46.38	4.78191	48.6683	101.074	-13.3575	-18.4863	-25.4309	-19.3205	-10.9305	-16.1419	-29.6701	-22.0016	-2651.99	-41.6956	-21.335	-2683.83	-27.7093	-25.0143	-3520.51	-46.927	-45.2818	-2862.27	-48.042	-29.0282	-7.48926	-19.0384	-4.82671	-26.3725	-6.13294	-21.7277	-5.22423	-18.6801
PA875	-28.9904	-55.0721	2.74988	-58.6703	-7.09452	1.62555	-10.9998	14.2436	-5.39404	-4.27758	3.2348	6.41186	-768.349	20.0801	2.69283	1014.99	11.265	-1.50467	1059.34	5.33862	-6.04531	905.918	-1.40991	14.754	NA	NA	NA	NA	3.50465	14.9621	3.03057	7.00668
PA880	33.7638	24.0591	2.74988	8.2668	0.460879	-4.80654	6.93002	6.72589	-6.50512	3.27545	13.351	17.2981	1130.39	1.87104	-10.8723	199.249	19.0887	-3.04198	1112.26	-1.35972	6.44701	4042.64	58.05	11.5026	10.0713	-10.6431	3.44607	-1.42396	1.62809	-2.54345	4.48585	16.3736
PA91	66.3175	48.993	-43.1685	33.2129	3.73065	19.0923	-4.82631	2.32812	13.4924	5.75423	-3.42012	7.60976	541.934	-2.58642	38.0446	2592.89	15.7934	32.696	947.331	-0.130723	42.705	144.927	9.27349	20.088	6.7582	27.8052	5.0622	2.87594	1.52265	-3.90563	0.431948	-2.46331
PHG35	58.7347	119.339	92.9708	85.1441	7.90527	-0.997403	13.4882	-11.3446	-2.50353	0.193055	-0.733507	2.29275	1859.98	26.0361	-9.38746	-1447.17	-17.8017	-7.01467	-658.55	-3.3282	-6.13393	-158.174	2.10441	-0.440207	2.02335	23.8066	-1.46356	-11.5645	-1.13647	-9.74879	1.50796	0.416847
PHG39	2.3867	24.0591	49.5917	101.074	-9.44313	-5.49055	11.338	6.99399	-4.36722	0.397672	-2.85322	-5.63022	-510.075	-13.9681	-22.3949	1031.07	-16.7091	7.17913	1587.96	45.7054	2.11508	92.3108	6.73173	5.49157	1.23064	-0.945087	2.39219	7.58607	3.00126	-13.3523	2.67341	-1.06509
PHG47	-252.095	-265.794	-246.744	-229.533	7.55323	9.68714	-20.7362	-24.764	11.8493	8.07382	NA	0.737857	-3425.38	-2.6438	-26.3123	-558.912	-4.07099	-15.5886	NA	NA	NA	-743.004	-27.5938	-14.9398	-8.44053	-44.2243	-2.65115	-21.1305	NA	NA	-0.837346	-6.04702
PHG50	-110.538	-158.568	-125.134	-164.285	31.1524	48.5214	37.2124	60.5816	-0.365688	7.02517	52.4073	38.8134	1892.86	22.4316	21.1266	3671.44	64.2683	21.9832	5372.47	41.0671	53.3643	4520.87	59.7367	46.3268	1.86481	19.3194	4.82316	42.2735	4.02454	12.4171	5.22065	15.8655
PHG71	-158.221	-170.482	-166.753	-205.925	26.0125	29.3933	25.3958	20.268	NA	19.7679	31.2121	8.15617	376.72	20.0237	-9.82543	NA	NA	NA	947.732	-9.25601	16.3607	-20.1664	1.52841	0.227219	-1.30448	-10.9531	NA	NA	3.36349	9.96187	0.493903	-7.5099
PHG72	-174.502	-182.491	-213.945	-205.925	10.7037	-0.389849	8.73425	-0.506525	23.1152	9.6123	6.66085	7.1264	1699.79	6.35098	18.2267	383.218	47.6258	1.06821	989.947	46.4068	34.4434	1536.71	50.8973	10.6073	0.739483	-40.2188	0.315522	-9.27924	-1.32402	-4.28671	0.214342	-0.637362
PHG83	-53.6671	-72.7059	-61.1919	-104.612	16.2835	16.7037	36.2806	17.8058	-5.90997	-0.346936	-3.0997	2.94425	2474.68	11.2635	35.5859	2736.73	46.2961	-4.05972	1436.71	22.4129	-3.53991	648.03	59.8877	-14.0072	3.60879	9.9109	2.98553	14.4234	-0.763368	-4.10751	-0.475537	-9.87647
PHG84	253.372	-54.3402	NA	NA	-12.572	-4.80654	-26.3244	-25.5088	NA	NA	NA	NA	NA	NA	NA	-2093.23	-36.9873	-16.4923	NA	NA	NA	NA	NA	NA	-9.89433	-61.8838	-2.11645	-4.80709	NA	NA	NA	NA
PHG86	20.5919	-0.0847786	22.6202	8.2668	8.88678	-4.6197	-11.2752	-0.556695	5.44485	0.860378	4.86155	2.0826	3655.57	46.1584	31.6826	863.94	-15.5326	3.63147	1973.98	59.2211	-4.63592	1006.29	39.2522	13.7279	10.9999	10.4378	2.09553	-16.4204	4.67143	-6.31003	-0.504643	-5.38471
PHH93	-252.095	-276.475	-253.368	-275.539	46.1654	17.0546	61.4383	9.80354	32.5549	15.1919	44.5939	26.0407	2886.42	33.3169	6.77394	-69.9266	-11.9587	-0.184951	6388.06	23.7262	38.1621	2448.99	6.04133	13.701	12.4872	67.3753	1.79886	3.02788	12.779	37.6429	6.50725	10.0832
PHJ40	-333.381	-220.382	-197.387	-367.549	3.89262	-1.83297	-3.25693	11.8856	16.3426	7.90018	-0.616249	-6.91218	NA	NA	NA	2060.57	16.3885	9.73763	2567.24	22.9991	19.2665	159.144	-9.69115	-1.41033	-3.62606	-2.80417	2.60432	0.0810002	-0.15624	9.79231	NA	1.89487
PHK76	-252.095	-276.475	-166.753	-164.285	16.9854	-0.937241	11.7155	-4.67069	15.1398	10.2152	13.8827	12.8007	675.68	18.3935	20.1737	-354.131	4.87233	-17.6573	773.478	3.88418	15.3469	2263.87	16.72	8.12016	-4.55699	-25.8507	-2.55226	-3.50553	2.41692	14.7308	3.60807	41.8924
PHN11	-217.58	-201.452	-190.349	-140.677	23.3131	20.3613	-3.78528	-15.8316	16.4629	8.16544	30.0455	5.86545	168.267	17.1014	-8.06381	-7.74785	4.76891	-1.93332	512.422	4.56127	-2.06584	284.785	6.52022	-0.954848	-2.57441	-5.28748	-0.107601	-8.42917	2.07173	22.3177	-1.08228	-3.35182
PHT77	-158.367	-158.568	-107.11	-158.709	2.56593	0.182425	-21.883	-19.4961	8.91054	-6.00351	6.18747	4.28926	-1560.16	-13.7962	-8.20418	333.645	-6.6142	-13.528	4757.87	32.5031	37.6114	-530.279	-23.3157	-4.22479	-2.41587	-44.2243	5.55665	-2.51792	1.68539	-5.19342	0.0774694	-7.48623
PHV63	20.5919	36.7946	12.6851	54.2084	6.11847	2.32223	56.9945	9.95198	13.3384	5.19528	-5.94801	-4.64247	4280.62	7.25493	31.6307	-2833.79	-24.5675	-21.0808	322.832	-7.61448	-2.96267	-1347.81	-34.8823	-12.6226	9.31636	-5.43223	-3.3126	-16.0435	1.00406	-10.7588	-0.710621	-9.55225
PHW17	-26.2994	-9.3236	-40.2071	-122.644	5.73433	-0.423766	-2.97767	NA	NA	3.84744	1.06579	0.884694	-192.806	9.38244	-4.35542	NA	NA	NA	-213.149	-10.4695	3.61437	33.958	-23.3521	2.31869	0.784941	7.78942	NA	NA	4.23902	-4.04853	1.04954	-1.87736
PHW43	-85.0442	-97.3238	-107.11	-76.7028	11.2497	16.0319	41.7609	34.0948	6.11846	3.12554	11.1961	6.83218	5312.65	62.1136	36.1044	4531.77	65.0128	12.1099	1098.37	7.63299	4.32351	-283.143	-17.1334	-1.05738	5.4281	45.4782	8.64451	18.8034	1.61346	9.63616	0.878993	9.45372
PHW65	33.7638	-0.874826	53.7716	127.613	-3.60667	2.7701	9.75689	-6.85759	-3.55286	3.68017	10.5706	9.43856	-201.168	9.9145	-0.266503	170.841	-3.20127	-7.50291	-82.1257	-19.1594	-3.55268	2062.35	38.2784	15.5765	-0.840165	23.6798	-1.83337	-14.7894	1.97317	-4.94992	3.9802	17.4467
PHWG5	15.5585	69.4394	90.638	85.1441	7.94194	-0.464493	17.4404	12.0111	4.2096	3.27545	15.7389	-6.05053	2026.83	95.9028	-5.25764	1284.9	34.0857	-5.61254	958.846	27.877	1.26957	510.408	1.47247	-12.037	2.18398	28.9277	1.50219	5.61085	1.01483	6.58227	-0.258365	-6.31004
PHZ51	46.38	36.7946	68.5386	126.944	7.45602	9.41345	27.3213	16.9278	7.25379	-8.06904	7.86859	-1.78432	11542.7	130.28	39.0346	2241.49	36.0498	-6.40267	2343.64	40.2578	22.8874	238.801	2.68517	17.278	0.596461	0.647125	2.39219	-11.3304	-0.198773	-15.0929	0.267775	-14.515
POP-N-EAT	-261.606	-276.475	-190.349	-205.925	-16.4349	-10.4668	-23.639	-30.9099	-6.09301	-4.44638	-18.8743	-12.8807	691.28	6.21018	-4.37866	-2708.92	-21.4265	-16.0488	-3541.28	-24.6574	-39.4181	-1967.26	-29.9792	-25.0433	-6.85509	30.7544	-5.42005	-16.0406	-2.70513	3.77712	-4.463	-4.69131
Q381	-162.18	-189.538	-213.945	-205.925	21.3857	-0.613782	6.46536	4.00883	4.18345	8.2619	19.2066	4.73059	-270.168	0.863347	17.5102	-671.568	4.72214	-6.87419	-972.301	5.50167	-20.527	2202.51	5.17944	25.154	-1.42726	-26.1874	-1.76115	-21.7383	2.72583	10.8895	2.91861	2.8486
R109B	-228.627	-276.475	-166.753	-158.709	58.9597	23.4466	NA	19.1604	11.2828	15.038	27.1925	-6.15353	NA	NA	NA	6053.92	36.5449	27.4523	2606.97	0.253021	38.5541	634.532	14.941	-2.34455	NA	NA	1.61817	16.1159	6.54083	23.4955	0.16569	2.84747
R168	-97.3663	-158.663	-143.157	-140.677	-10.091	-7.25713	-15.9333	-7.05379	2.43148	0.931126	-7.80744	9.62728	-1286.81	5.06359	-7.89383	132.396	-9.19654	-9.46244	665.543	1.05624	3.37355	2035.09	18.6065	34.1198	-1.30688	2.99778	1.60108	1.50848	-1.16214	-2.92799	0.587725	2.27392
R177	-97.3663	-103.044	-61.1919	-29.8373	12.0722	-6.88391	12.9507	7.87197	0.518991	-1.81791	21.2031	3.32253	485.293	19.9051	10.4578	-1134.77	-26.969	7.06535	632.742	-11.0704	4.27911	-273.584	-15.1832	0.387552	5.98694	-17.3014	-0.772259	6.21861	3.95475	2.55451	-0.457626	-2.178
R229	46.1185	24.0591	2.74988	-58.6703	-6.99795	1.90405	-0.452427	9.80354	NA	2.00436	NA	-1.02775	452.474	7.63672	35.697	696.558	-11.6938	13.4865	NA	NA	NA	-1064.53	-27.7131	5.93557	4.7186	3.10782	-1.06893	-5.3288	NA	NA	-1.74051	-13.2062
R4	-28.1733	-30.4226	2.74988	34.1368	1.97919	-10.4668	-11.4747	-11.1678	-5.79251	-4.78398	-12.3426	-6.59694	-4535.3	-91.2812	-4.9364	-2117.26	-43.0701	-19.3764	-1406.55	-43.1243	-1.66228	-1936.89	-42.1078	-23.0697	-5.76074	-49.3111	-0.178924	-8.13969	-1.97547	-11.2799	-2.70956	-6.17988
RS710	-312.822	-304.632	-292.726	-359.6	6.80813	-0.887478	-16.5075	-24.1118	3.77647	0.18358	-6.84617	-10.2537	226.474	51.0131	3.1678	-2574.25	-52.3355	-27.3942	-861.86	-36.2852	2.05052	-994.018	-31.6008	-15.6581	-6.538	-7.16919	-3.93671	-13.3056	-4.86359	-5.31879	-3.80701	-11.4289
S8324	-241.047	-253.785	-190.349	-262.349	11.2084	20.6101	-13.8197	16.9278	4.84187	7.02517	-11.3779	20.6936	-1955.98	-55.3217	30.6642	1710.88	7.25427	36.2225	-686.424	-29.0003	15.2789	1544.29	7.18096	10.242	0.755004	1.94984	2.68886	8.34577	1.3066	11.5086	3.01381	12.0956
S8326	-54.5169	47.6025	-61.1919	-12.7287	-5.4748	0.505884	14.42	5.09662	4.3142	-2.49021	19.9258	8.8497	1083.43	76.0875	9.60191	1589.32	17.815	-4.60499	1061.46	36.3367	2.59261	2053.66	57.6201	2.35078	-5.26965	-4.99799	1.61817	17.1013	0.398976	7.69759	-1.28576	4.33718
SA24	71.9065	24.0591	9.94652	33.2129	-21.0232	-21.5142	-30.1256	-25.943	-14.9313	-9.92035	-25.9976	-14.4569	-3458.08	-34.485	-32.6704	-3035.87	-32.9128	-15.4389	-3361.57	-2.1819	-26.0658	-105.265	-0.432247	1.837	-4.15985	0.502379	-5.42005	-10.0389	-5.09654	3.40285	-1.31622	7.12737
SC213R	421.565	459.772	438.051	444.414	-2.74826	-7.4895	20.5481	0.308241	-18.3531	-14.1162	4.03861	-5.39904	-3987.58	-45.3683	-50.5721	964.207	21.2106	-1.88591	-957.822	-20.4078	-6.09281	-295.893	-10.0766	0.155045	-5.25117	-37.566	-1.21702	-15.506	-0.896721	-5.86906	-1.57873	-2.57085
SC357	46.38	94.3733	48.6683	54.2084	0.41021	3.64095	39.5776	18.8925	15.8858	18.9205	72.7171	13.3547	3971.04	27.4398	-2.51769	787.541	18.4277	-7.01512	2967.77	5.31849	19.9275	1115.55	16.687	3.40284	22.4755	77.9418	0.632014	0.349742	12.6685	46.3532	3.68891	13.1441
SC55	346.848	401.038	321.758	333.267	-16.381	-7.05808	0.622686	0.0955233	-6.24991	-8.6664	-12.6384	-6.68568	-1591.73	0.663514	12.3152	-1103.19	-20.4433	-0.699593	-1961.66	4.81946	-17.4191	-1149.5	23.8436	-16.1148	2.65753	35.531	-1.95893	-2.21404	-3.88246	-10.0051	-1.78355	-5.25977
SD40	-153.616	-127.693	-166.753	-158.709	17.9883	4.73573	-39.9526	13.2904	5.29898	7.47005	7.1011	12.3593	-4905.15	-60.028	-30.4827	361.389	-14.0066	1.84114	-355.339	2.70763	-8.98313	3309.89	41.0846	31.5245	-8.26922	-11.9717	2.78775	6.97872	1.27253	-1.77951	2.59398	5.4897
SD44	-110.538	-140.239	-61.1919	-182.317	NA	13.7423	46.8435	17.9563	7.63751	5.05555	14.77	13.3233	3239.7	65.5579	32.1324	1725.26	7.33909	13.972	2391.65	45.7921	8.55591	1088.31	23.4475	-1.71568	3.80299	-32.1403	4.86442	-12.6979	-0.540294	4.76384	0.982937	12.4955
SEAGULLSEVENTEEN	-41.3124	-115.779	-61.1919	-140.677	-1.80342	5.03097	18.5485	11.7602	-0.261838	2.64325	4.68902	10.594	4176.09	-1.87827	-2.07174	4331.61	25.8338	15.5576	1369.93	-8.75747	-5.58695	991.11	0.586607	1.01483	1.34135	14.2229	0.0156685	18.8034	0.0953689	7.6151	1.08273	-6.62079
SG1533	46.1185	61.4757	48.6683	33.2129	-2.88323	-0.887478	-24.877	-7.05379	-8.6033	-6.42376	8.87915	1.72533	-2063.7	-38.9997	-25.2871	-2071.53	-24.7711	-10.9014	-937.518	-10.0752	2.31949	-637.947	0.42759	0.323209	-3.84276	31.285	-3.54115	-4.41717	-0.639007	12.3652	0.249864	23.1207
SG18	-162.082	-133.919	-143.157	-140.677	49.7579	5.48218	27.3602	25.532	4.30758	14.2664	34.2664	6.66405	4316.29	29.5202	14.8261	1887.39	20.1944	1.9731	2304.69	49.8656	14.3073	542.675	30.4909	0.75827	-3.62606	135.117	1.61817	11.9057	3.03482	28.9803	0.393153	11.231
T232	105.67	222.645	NA	NA	-3.63911	-2.77847	-5.72332	2.27795	NA	NA	NA	NA	-2127.76	6.29032	-1.81054	-1124.19	-0.495244	-12.3947	NA	NA	NA	NA	NA	NA	-3.1125	-20.7994	-0.772259	-2.97374	NA	NA	NA	NA
T234	84.5228	126.639	111.623	147.939	-0.759387	-12.4325	-21.3813	-12.4221	-9.90374	-5.19393	-15.744	-2.5619	-568.781	-30.7652	-8.31532	-2295.47	-24.7243	7.107	-2509.82	-44.7179	-28.7038	-85.2863	-6.26422	-2.73126	2.65753	-9.05089	-1.36559	0.0650547	-3.21324	-13.5232	-1.23833	-8.47546
T8	-10.7851	12.1136	2.74988	-2.78849	20.7378	-1.73345	23.9041	13.3657	8.91638	6.48496	5.57634	13.4942	-880.031	16.9312	-49.0552	1555.14	36.7043	-6.117	148.412	50.9971	-14.5281	542.788	23.1276	2.6913	NA	NA	NA	NA	-0.0941455	10.7272	2.9634	34.8329
TX303	293.278	188.61	280.457	245.908	-16.7859	6.42767	-9.39047	4.2346	-7.69552	-1.67323	-11.1816	-1.67924	410.957	39.594	12.8002	69.1076	31.8002	1.68959	969.254	-2.70827	-0.221755	-428.61	-5.67016	16.203	0.13761	16.6924	-0.574481	2.19221	0.196059	-21.8367	-1.29945	-9.20673
TX601	467.421	459.772	311.282	412.339	3.51469	-2.38037	26.6479	25.3314	5.58224	1.30526	8.23831	21.8585	3420.96	20.2247	20.5533	-99.6414	13.6433	-6.39533	-665.843	0.17268	-11.3216	-116.837	7.40465	-2.33632	NA	NA	NA	NA	-1.19372	4.80013	1.05363	10.3199
TZI16	273.472	355.689	252.849	276.748	1.652	-2.15671	9.36592	0.442182	4.29371	4.95823	26.2559	-11.1154	2587.66	4.07475	35.093	-981.456	-39.1809	-11.734	1176.17	-16.3433	8.63631	-1045.38	-29.1498	-8.25473	4.26731	21.4389	-3.3126	-5.74175	3.7909	4.23305	-4.25927	-18.8032
TZI18	96.8775	94.3733	242.373	192.702	27.2437	12.0509	74.3737	23.7479	-9.04783	4.35537	-1.11415	14.9233	6247.66	18.9661	47.5719	2219.5	-10.2218	35.8961	-859.217	-2.82913	-3.51646	3.95998	-9.57939	5.60053	14.8233	96.9517	2.72759	24.7157	-1.46105	-4.1253	0.475992	12.9421
TZI25	148.78	75.2541	89.5235	211.595	13.8098	14.6883	18.2187	3.40679	13.1948	7.53847	11.233	-2.18362	1403.86	34.4989	3.28546	673.534	17.3812	-25.8405	594.507	-7.87467	2.57751	565.249	15.7713	6.14272	3.2917	15.556	2.49108	16.5505	0.773438	7.98975	-1.25243	-7.88855
TZI8	448.628	475.998	372.167	475.424	28.4045	13.2123	38.6459	30.4875	-5.35863	-13.9957	-12.1701	-1.25772	4819.36	76.4941	36.8881	1463.44	63.3143	-6.74416	-2388.61	-8.40511	-34.1084	-1250.18	-22.9403	-4.54287	4.26731	4.32613	1.15562	-3.17009	-2.85026	-11.2459	2.28396	-5.46044
TZI9	271.347	352.213	189.194	245.908	-1.50647	-0.364967	6.06962	-3.7927	-8.97186	-2.79401	14.1784	13.3051	-1974.23	-34.1977	5.41053	-772.474	-22.3301	3.94227	768.256	9.24338	25.2891	435.632	-5.43594	18.6269	6.03596	-9.1253	0.216633	19.5133	2.94474	8.78101	2.45705	-0.280716
U267Y	182.413	331.704	NA	NA	-20.0523	-6.80926	29.6507	4.56071	NA	NA	NA	NA	2766.03	4.27349	-2.65016	1640.6	5.44503	1.08303	NA	NA	NA	NA	NA	NA	-6.00149	-20.7994	-0.475591	-2.59389	NA	NA	NA	NA
VA102	2.3867	-48.0249	NA	NA	12.5312	8.06985	21.1215	9.97914	NA	NA	NA	NA	-1100.97	-31.2328	-6.67484	3960.22	62.1697	29.2395	NA	NA	NA	NA	NA	NA	2.34044	-6.01122	4.07331	10.7008	NA	NA	NA	NA
VA14	110.049	98.2603	NA	NA	-20.9702	-4.91827	-8.76664	0.0955233	NA	NA	NA	NA	-1558.02	50.369	-26.2837	-39.2568	-8.34564	-18.202	NA	NA	NA	NA	NA	NA	-5.25117	-25.4174	-1.06893	-3.42956	NA	NA	NA	NA
VA17	46.1185	111.217	58.6034	53.0933	-18.4596	-17.359	-25.1408	-26.0685	-14.0334	-5.8209	-20.3778	-14.1837	-1456.61	47.5493	-24.4446	-3089.56	30.5949	-16.5845	-1990.15	-9.35006	4.0737	-1786.34	10.9473	-24.5453	NA	NA	NA	NA	-4.43521	-5.82915	-2.11241	-0.481168
VA22	32.9467	-0.0847786	111.623	90.0186	-21.1591	-14.3235	-25.1408	-2.91472	-4.86402	-2.73426	-1.49759	-10.0646	1556.53	17.8832	-6.81463	1163.54	41.948	-14.7531	-1247.49	-8.85222	-3.53913	-1175.84	-17.4731	-3.32706	-4.91812	9.62058	0.414411	12.676	-3.5745	5.01335	-2.44128	15.2951
VA26	-66.839	-60.7604	-125.134	-58.6703	21.9526	18.6114	-1.73957	13.4911	10.5115	8.1056	18.0235	0.653519	-724.859	-13.5336	4.43127	1700.94	8.3386	6.92921	2138.79	14.5638	-5.86823	1490.38	-6.21504	-1.28084	1.86481	46.7756	3.57886	23.3878	7.00812	15.5995	5.12169	9.19339
VA35	-23.1399	24.0591	-61.1919	-104.612	3.10975	4.76599	-9.16085	9.65303	16.4995	6.33275	8.47719	-3.82285	2815.17	34.2417	20.0568	3787.22	63.5888	-3.48985	2727.47	41.0064	-4.94941	584.367	48.8346	-13.0226	-0.196257	-20.4859	1.10664	-0.314795	-0.152978	4.61846	-1.76962	10.2199
VA59	-79.161	-90.3082	NA	NA	-7.12152	-1.9325	-15.775	6.30209	NA	NA	NA	NA	241.204	11.3748	13.8895	1176.94	39.3219	15.7145	NA	NA	NA	NA	NA	NA	-6.06237	-42.4873	-0.23087	4.57837	NA	NA	NA	NA
VA85	58.7347	135.14	116.495	351.172	-9.30125	7.09947	NA	-13.1244	7.63751	2.35391	9.32765	5.10888	NA	NA	NA	1630.72	-1.8666	20.4851	2663.05	15.0265	8.3183	1519.87	13.8481	2.62365	NA	NA	3.2822	11.1567	3.95392	13.1256	1.72144	7.06695
VA99	-42.1622	-72.7059	-43.1685	-11.8048	-13.0875	2.59593	16.0686	6.09092	-10.5989	-2.6669	2.49536	0.380313	-2898.44	-40.9074	19.6173	-190.341	28.3844	27.5233	242.737	2.60464	17.927	-678.31	-7.00869	-15.1111	NA	NA	10.481	5.77883	2.68935	-3.77861	0.406587	-4.9753
VAW6	-72.7222	-114.958	2.74988	-160.971	-15.4901	0.530765	9.94784	-17.2635	-2.38441	-9.70332	-16.0891	-10.4428	962.58	38.6415	11.9735	-1678.72	-27.574	-1.3873	-1401.27	-4.62531	-6.93443	-1519.04	-23.9169	-17.8995	-4.15985	-5.14274	-5.12338	-20.067	-4.99981	-10.0777	-4.13837	-12.8183
W117HT	-347.291	-355.069	NA	NA	-19.5071	-16.5628	-33.4177	-31.0004	NA	NA	NA	NA	-3538.86	50.5811	-26.6037	-1571.86	-17.6023	-21.0465	NA	NA	NA	NA	NA	NA	-6.64411	-41.919	-1.21702	-7.26462	NA	NA	NA	NA
W153R	-185.549	-193.172	-166.753	-158.709	-15.8463	-18.7513	-39.1923	-9.70383	-3.05715	-12.931	-16.3602	-15.5497	-7216.66	-79.9297	-34.9795	-941.734	-8.46366	23.4907	-2641.29	-21.2288	-18.1462	-2307.54	-28.2632	-19.4163	-13.0383	-68.5417	-3.43587	-13.5353	-3.94973	-14.4737	-5.36752	-21.7212
W182B	-241.047	-296.353	-325.525	-262.349	NA	-10.8649	-21.453	-26.7207	-4.39334	-2.08317	-6.46136	-12.1241	-2050.52	-33.3535	11.7335	-2541.76	0.634771	1.87949	-126.788	-6.59836	30.9293	-2072.06	-37.5757	-15.0163	-7.48926	-31.1971	-3.44227	-12.9258	-1.73832	-2.14902	-2.96918	-7.67489
W22	-97.3663	-127.693	-107.11	-122.644	-9.79407	-0.96428	-26.6852	-19.3958	-9.19113	-6.93016	-8.42364	-12.5865	-3617.22	-52.208	-17.4166	-2110.7	-20.1846	-22.2012	-2980.13	-31.2211	-26.139	-2867.65	-47.3118	-33.29	-2.26988	-0.930994	-1.46448	-11.4824	-2.24	-10.3431	-1.76993	-6.98705
W64A	-186.922	-201.452	-166.753	-140.677	-12.1967	-7.50595	-28.0692	-14.2031	-0.530137	-2.56546	-4.70181	-1.52379	-659.413	-19.747	14.0883	-2134.66	-12.6146	-15.0586	719.18	24.8627	10.1653	52.0547	-7.35463	2.56227	-6.12186	-1.71675	-3.73893	-11.6343	-1.74586	-2.88262	-2.94034	-4.44377
WF9	-54.4843	152.774	-61.1919	-30.7612	5.72831	-1.75923	-6.56755	-15.1814	-8.5807	3.87922	-5.42465	-2.07854	2711.56	34.5504	25.5639	-984.086	-1.29625	-1.48617	-39.0278	-7.74486	5.04074	-1349.95	-24.4463	18.7793	-2.39025	1.42627	-2.69625	-12.4603	-2.88656	2.70137	-4.14956	-14.3966
WIL500	84.5228	94.3733	NA	NA	-11.7418	8.80698	3.27309	19.1102	NA	NA	NA	NA	4816.09	46.9559	4.52812	4252.49	95.668	19.5578	NA	NA	NA	NA	NA	NA	3.74884	-29.2182	6.44665	2.49609	NA	NA	NA	NA
YU796_NS	-116.977	-103.044	-107.11	-122.644	18.6591	10.5829	18.7068	18.4831	1.01945	-0.322822	5.56598	-4.49536	468.254	-19.1269	38.0713	-1080.61	-0.961279	-7.16858	1163.49	18.8812	12.3804	-2051.46	-28.6039	-25.8937	4.10997	-26.6364	1.74144	7.42662	1.68354	-4.12846	-0.115075	-4.09096
ZS01250	-229.575	-296.353	-196.391	85.1441	-20.8352	-5.11733	-18.8354	-15.0811	-1.43853	-7.29188	-6.21831	-14.8352	-2703.75	-64.546	-5.0792	-3022.17	-58.5153	-23.9627	-1129.74	-4.71342	-10.1394	-1833.07	-37.3985	-17.1962	NA	NA	NA	NA	-2.50164	-8.94557	-2.71219	7.98171
ZS365	-86.417	-133.919	-143.157	-158.709	8.13091	11.0556	6.93002	35.5411	5.11595	1.4224	12.6641	14.1667	-278.44	0.248362	17.039	2481.72	18.2425	17.3156	1878.41	9.75979	13.3097	2781.31	36.1252	18.3181	0.279374	-6.30071	7.43554	4.77519	4.3845	-2.70851	1.27304	5.92042
A641	NA	NA	-246.744	-301.791	NA	NA	NA	NA	-8.65559	-4.61518	-17.494	-11.8719	NA	NA	NA	NA	NA	NA	897.169	15.2224	10.5073	-351.187	-11.6118	3.25222	NA	NA	NA	NA	2.28663	5.97965	-2.27785	-2.52826
CI64	NA	NA	152.287	227.015	NA	NA	NA	NA	-4.78558	-8.78697	1.23832	1.36806	NA	NA	NA	NA	NA	NA	954.308	28.8394	-14.3806	1787.94	5.0071	8.96477	NA	NA	NA	NA	-0.754612	11.4054	0.0528415	2.31139
CML254	NA	NA	525.493	534.746	NA	NA	NA	NA	4.3142	-5.21804	9.10098	-3.90692	NA	NA	NA	NA	NA	NA	877.256	2.50752	6.23812	-1469.7	-15.1944	2.71471	NA	NA	NA	NA	0.427019	-6.6775	0.861777	-14.6288
CML261	NA	NA	410.347	346.393	NA	NA	NA	NA	-15.9884	-3.91586	31.7277	4.25007	NA	NA	NA	NA	NA	NA	-1122.09	-14.29	-21.0622	1286.11	15.6622	8.92498	NA	NA	NA	NA	0.226798	3.17077	-0.727725	-2.45091
CML45	NA	NA	515.669	NA	NA	NA	NA	NA	-0.0367893	-6.61668	12.2052	2.44075	NA	NA	NA	NA	NA	NA	-1704.07	-24.937	-7.77771	-1470.12	-8.68324	-12.9405	NA	NA	NA	NA	-0.479181	5.74776	0.339635	7.5754
D940Y	NA	NA	242.373	248.133	NA	NA	NA	NA	5.33439	-1.9678	-2.5328	-7.98399	NA	NA	NA	NA	NA	NA	-906.926	27.883	-34.9901	-1243.35	-6.04209	-3.37275	NA	NA	NA	NA	0.275013	13.3063	-0.0728851	10.7718
K148	NA	NA	69.6532	54.2084	NA	NA	NA	NA	-4.261	-7.9737	2.27353	-2.83511	NA	NA	NA	NA	NA	NA	-1357.14	-16.4426	-6.39548	170.111	13.4524	-5.04518	NA	NA	NA	NA	-1.25097	1.00525	-1.56588	-1.4633
NC318	NA	NA	90.638	122.069	NA	NA	NA	NA	-5.78352	1.33704	-0.856746	-3.27644	NA	NA	NA	NA	NA	NA	2140.93	34.564	34.6751	92.4228	15.7143	0.661554	NA	NA	NA	NA	-0.358676	-5.53654	-1.63081	-5.82726
PB80	NA	NA	-14.3501	-12.7287	NA	NA	NA	NA	33.2368	3.56503	23.1749	8.50729	NA	NA	NA	NA	NA	NA	501.668	12.8591	28.6303	852.94	19.5457	21.381	NA	NA	NA	NA	9.70393	17.5199	9.47567	20.4664
TZI10	NA	NA	481.74	432.382	NA	NA	NA	NA	-11.5903	-2.99952	-12.2194	-11.0943	NA	NA	NA	NA	NA	NA	-1048.19	-23.43	-29.2326	-1463.64	-14.1744	-8.21114	NA	NA	NA	NA	-1.30804	-2.57356	-3.16246	-10.7403
TZI11	NA	NA	137.48	147.939	NA	NA	NA	NA	-0.0916057	-2.21074	7.40028	4.75161	NA	NA	NA	NA	NA	NA	1009.55	8.43444	8.39569	4148.12	48.5813	35.7285	NA	NA	NA	NA	1.47527	-9.71144	2.5313	-6.30058
CML281	NA	NA	NA	NA	NA	NA	NA	NA	3.14256	-2.01083	47.6009	6.05459	NA	NA	NA	NA	NA	NA	3095.25	59.2221	13.2811	-171.175	15.9573	4.63625	NA	NA	NA	NA	7.80506	3.69546	-2.75749	-1.58962
